# Supplementary material for: Systematic review of animal-based indicators to measure thermal, social, and immune-related stress in pigs
Source: PLoS One. 2022 May 5;17(5):e0266524. doi: 10.1371/journal.pone.0266524 (PMC9070874; doi:10.1371/journal.pone.0266524)
Supplement: S1 File — (XLSX) [file pone.0266524.s003.xlsx]

## Sheet: S1.ThS_References
S1. Literature references for the thermal stress model.
Citation	Reference
Aarnink et al. 2006	Aarnink, A. J. A., Schrama, J. W., Heetkamp, M. J. W., Stefanowska, J., & Huynh, T. T. T. (2006). Temperature and body weight affect fouling of pig pens. Journal of Animal Science, 84(8), 2224–2231. https://doi.org/10.2527/jas.2005-521
Abuajamieh et al. 2018	Abuajamieh, M., Kvidera, S. K., Mayorga, E. J., Kaiser, A., Lei, S., Seibert, J. T., Horst, E. A., Fernandez, M. V. S., Ross, J. W., Selsby, J. T., Keating, A. F., Rhoads, R. P., & Baumgard, L. H. (2018). The effect of recovery from heat stress on circulating bioenergetics and inflammatory biomarkers. Journal of Animal Science, 96(11), 4599–4610. https://doi.org/10.1093/jas/sky345
Amavizca-Nazar et al. 2019	Amavizca-Nazar, A., Montalvo-Corral, M., González-Rios, H., & Pinelli-Saavedra, A. (2019). Hot environment on reproductive performance, immunoglobulins, vitamin E, and Vitamin A status in sows and their progeny under commercial husbandry. Journal of Animal Science and Technology, 61(6), 340–351. https://doi.org/10.5187/jast.2019.61.6.340
Andersen et al. 2008	Andersen, H. M. L., Jørgensen, E., Dybkjær, L., & Jørgensen, B. (2008). The ear skin temperature as an indicator of the thermal comfort of pigs. Applied Animal Behaviour Science, 113(1–3), 43–56. https://doi.org/10.1016/j.applanim.2007.11.003
Basak et al. 2020A	Basak, J. K., Arulmozhi, E., Khan, F., Okyere, F. G., Ahmed, J. P. A., & Ahmed, H. T. K. A. (2020). Modeling of Ambient Environment and Thermal Status Relationship of Pig’s Body in a Pig Barn. Indian Journal of Animal Research, 54(of), 1049–1054. https://doi.org/10.18805/ijar.b-1186
Basak et al. 2020B	Basak, J. K., Okyere, F. G., Arulmozhi, E., Park, J., Khan, F., & Kim, H. T. (2020). Artificial neural networks and multiple linear regression as potential methods for modelling body surface temperature of pig. Journal of Applied Animal Research, 48(1), 207–219. https://doi.org/10.1080/09712119.2020.1761818
Biggs et al. 2020	Biggs, M. E., Kroscher, K. A., Zhao, L. D., Zhang, Z., Wall, E. H., Bravo, D. M., & Rhoads, R. P. (2020). Dietary supplementation of artificial sweetener and capsicum oleoresin as a strategy to mitigate the negative consequences of heat stress on pig performance. Journal of Animal Science, 98(5), 1–12. https://doi.org/10.1093/jas/skaa131
Brown-Brandl et al. 2001	Brown-Brandl, T. M., Eigenberg, R. A., & Purswell, J. L. (2013). Using thermal imaging as a method of investigating thermal thresholds in finishing pigs. Biosystems Engineering, 114(3), 327–333. https://doi.org/10.1016/j.biosystemseng.2012.11.015
Brown-Brandl et al. 2013	Brown-Brandl, T. M., Eigenberg, R. A., Nienaber, J. A., & Kachman, S. D. (2001). Thermoregulatory profile of a newer genetic line of pigs. Livestock Production Science, 71(2–3), 253–260. https://doi.org/10.1016/S0301-6226(01)00184-1
Byrd et al. 2020	Byrd, C. J., Johnson, J. S., Radcliffe, J. S., Craig, B. A., Eicher, S. D., & Lay, D. C. (2020). Nonlinear analysis of heart rate variability for evaluating the growing pig stress response to an acute heat episode. Animal, 14(2), 379–387. https://doi.org/10.1017/S1751731119001630
Cabezón et al. 2017	Cabezón, F. A., Schinckel, A. P., Marchant-Forde, J. N., Johnson, J. S., & Stwalley, R. M. (2017). Effect of floor cooling on late lactation sows under acute heat stress. Livestock Science, 206(October), 113–120. https://doi.org/10.1016/j.livsci.2017.10.017
Campos et al 2014	Campos, P. H. enriqu. R. F. urtad., Noblet, J., Jaguelin-Peyraud, Y., Gilbert, H., Mormède, P., Donzele, R. F. lavi. M. de O., Donzele, J. L. ope., & Renaudeau, D. (2014). Thermoregulatory responses during thermal acclimation in pigs divergently selected for residual feed intake. International Journal of Biometeorology, 58(7), 1545–1557. https://doi.org/10.1007/s00484-013-0759-3
Cecchin et al. 2019A	Cecchin, D., Ferraz, P. F. P., Campos, A. T., Sousa, F. A., Amaral, P. I. S., Castro, J. O., Conti, L., & da Cruz, V. M. F. (2019A). Thermal comfort of pigs housed in different installations. Agronomy Research, 17(2), 378–384. https://doi.org/10.15159/AR.19.117
Cecchin et al. 2019B	Cecchin, D., Pereira, C. R., Campos, A. T., Ferraz, P. F. P., Amaral, P. I. S., Sousa, F. A., Hüther, C. M., & Cruz, V. M. F. (2019B). Behavior of swine hosted in facilities with different construction typologies. Journal of Animal Behaviour and Biometeorology, 7(1), 6–10. https://doi.org/10.31893/2318-1265jabb.v7n1p6-10
Cervantes et al. 2016	Cervantes, M., Cota, M., Arce, N., Castillo, G., Avelar, E., Espinoza, S., & Morales, A. (2016). Effect of heat stress on performance and expression of selected amino acid and glucose transporters, HSP90, leptin and ghrelin in growing pigs. Journal of Thermal Biology, 59, 69–76. https://doi.org/10.1016/j.jtherbio.2016.04.014
Cervantes et al. 2017	Cervantes, M., Ibarra, N., Vásquez, N., Reyes, F., Avelar, E., Espinoza, S., & Morales, A. (2017). Serum concentrations of free amino acids in growing pigs exposed to diurnal heat stress fluctuations. Journal of Thermal Biology, 69(June), 69–75. https://doi.org/10.1016/j.jtherbio.2017.06.008
Cervantes et al. 2018	Cervantes, M., Antoine, D., Valle, J. A., Vásquez, N., Camacho, R. L., Bernal, H., & Morales, A. (2018). Effect of feed intake level on the body temperature of pigs exposed to heat stress conditions. Journal of Thermal Biology, 76(June), 1–7. https://doi.org/10.1016/j.jtherbio.2018.06.010
Chakraborty et al. 2018	Chakraborty, A., Baruah, A., Sarmah, B. C., Goswami, J., Bora, A., Dutta, D. J., Biswas, R. K., Kalita, D., Naskar, S., Vashi, Y., & Phangchopi, D. (2018). Physiological responses in pigs on antioxidant supplementation during summer and winter. Indian Journal of Animal Research, 52(11), 1557–1559. https://doi.org/10.18805/ijar.B-3401
Chung et al. 2010	Chung, T. H., Jung, W. S., Nam, E. H., Kim, J. H., Park, S. H., & Hwang, C. Y. (2010). Comparison of rectal and infrared thermometry for obtaining body temperature of gnotobiotic piglets in conventional portable germ free facility. Asian-Australasian Journal of Animal Sciences, 23(10), 1364–1368. https://doi.org/10.5713/ajas.2010.90507
Collin et al. 2001	Collin, A., van Milgen, J., Dubois, S., & Noblet, J. (2001). Effect of high temperature on feeding behaviour and heat production in group-housed young pigs. British Journal of Nutrition, 86(1), 63–70. https://doi.org/10.1079/bjn2001356
Collin et al. 2002	Collin, A., Vaz, M.-J. J., & Le Dividich, J. (2002). Effects of high temperature on body temperature and hormonal adjustments in piglets. Reproduction Nutrition Development, 42(1), 45–53. https://doi.org/10.1051/rnd
Cordeiro et al. 2018	Cordeiro, A. F. d. S., Nääs, I. de A., da Silva Leitão, F., de Almeida, A. C. M., & de Moura, D. J. (2018). Use of vocalisation to identify sex, age, and distress in pig production. Biosystems Engineering, 173, 57–63. https://doi.org/10.1016/j.biosystemseng.2018.03.007
Cottrell et al. 2020	Cottrell, J. J., Furness, J. B., Wijesiriwardana, U. A., Ringuet, M., Liu, F., Digiacomo, K., Leury, B. J., J.clarke, I., & Dunshea, F. R. (2020). The effect of heat stress on respiratory alkalosis and insulin sensitivity in cinnamon supplemented pigs. Animals, 10(4), 1–13. https://doi.org/10.3390/ani10040690
Cross et al. 2018	Cross, A. J., Keel, B. N., Brown-Brandl, T. M., Cassady, J. P., & Rohrer, G. A. (2018). Genome-wide association of changes in swine feeding behaviour due to heat stress. Genetics Selection Evolution, 50(1), 1–12. https://doi.org/10.1186/s12711-018-0382-1
Cruzen et al. 2017	Cruzen, S. M., Baumgard, L. H., Gabler, N. K., Pearce, S. C., & Lonergan, S. M. (2017). Temporal proteomic response to acute heat stress in the porcine muscle sarcoplasm. Journal of Animal Science, 95(9), 3961. https://doi.org/10.2527/jas2017.1375
Cui and Gu 2015	Cui, Y., Hao, Y., Li, J., Gao, Y., & Gu, X. (2018). Proteomic changes of the porcine skeletal muscle in response to chronic heat stress. Journal of the Science of Food and Agriculture, 98(9), 3315–3323. https://doi.org/10.1002/jsfa.8835
Da Fonseca et al. 2020	Da Fonseca, F. N., Abe, J. M., de Alencar Nääs, I., da Silva Cordeiro, A. F., do Amaral, F. V., & Ungaro, H. C. (2020). Automatic prediction of stress in piglets (Sus Scrofa) using infrared skin temperature. Computers and Electronics in Agriculture, 168(June 2019), 105148. https://doi.org/10.1016/j.compag.2019.105148
Da Silva Cordeiro et al. 2013	Da Silva Cordeiro, A. F., de Alencar Nääs, I., Oliveira, S. R. M., Violaro, F., de Almeida, A. C. M., & Neves, D. P. (2013). Understanding vocalization might help to assess stressful conditions in piglets. Animals, 3(3), 923–934. https://doi.org/10.3390/ani3030923
Da Silva-Miranda et al. 2012	Da Silva-Miranda, K.O.a, Borges, G.bEmail Author, Menegale, V.L.D.C.c, Da Silva, I. J. ., Da Silva-Miranda, K. O., Borges, G., Menegale, V. L. D. C., & Da Silva, I. J. O. (2012). Effects of environmental conditions on sound level emitted by piglets. Engenharia Agricola, 32(3), 435–445. https://doi.org/10.5874/jfsr.2.2_54
Dong et al. 2012	Dong, H., Zhong, Y., Liu, F., Yang, K., Yu, J., & Xu, J. (2012). Regulating effects and mechanisms of Chinese medicine decoction on growth and gut hormone expression in heat stressed pigs. Livestock Science, 143(1), 77–84. https://doi.org/10.1016/j.livsci.2011.08.015
Dos Santos Cerqueira et al. 2019	Dos Santos Cerqueira, L. G., Schinckel, A. P., Silveira, H., Kuribayashi, T. H., Moreira, R. H. R., Lisboa, Í. de O., Cantarelli, V. de S., & Pospissil Garbossa, C. A. (2019). Spray-dried porcine plasma improves feed intake of weaned piglets subjected to heat stress. Journal of Animal Physiology and Animal Nutrition, 103(3), 836–845. https://doi.org/10.1111/jpn.13071
Dos Santos et al. 2018	Dos Santos, L. S., Pomar, C., Campos, P. H. R. F., Silva, W. C. da, Gobi, J. de P., Veira, A. M., Fraga, A. Z., & Hauschild, L. (2018). Precision feeding strategy for growing pigs under heat stress conditions. Journal of Animal Science, 96(11), 4789–4801. https://doi.org/10.1093/jas/sky343
Dou et al. 2017	Dou, S., Villa-Vialaneix, N., Liaubet, L., Billon, Y., Giorgi, M., Gilbert, H., Gourdine, J. L., Riquet, J., & Renaudeau, D. (2017). 1HNMR-Based metabolomic profiling method to develop plasma biomarkers for sensitivity to chronic heat stress in growing pigs. PLoS ONE, 12(11), 1–18. https://doi.org/10.1371/journal.pone.0188469
Fang et al. 2020	Fang, W., Wen, X., Meng, Q., Liu, L., Xie, J., Everaert, N., & Zhang, H. (2020). Running head: Heat affects cholesterol and bile acid alterations in cholesterol and bile acids metabolism in large white pigs during short-term heat exposure. Animals, 10(2), 1–12. https://doi.org/10.3390/ani10020359
Ferrari et al. 2011	Ferrari, S., Exadaktylos, V., Costa, A., Berckmans, D., & Guarino, M. (2011). Sound analysis toward heat stress assessment in swine farming. Precision Livestock Farming 2011 - Papers Presented at the 5th European Conference on Precision Livestock Farming, ECPLF 2011, August, 169–176.
Ferrari et al. 2013	Ferrari, S., Costa, A., & Guarino, M. (2013). Heat stress assessment by swine related vocalizations. Livestock Science, 151(1), 29–34. https://doi.org/10.1016/j.livsci.2012.10.013
Ferreira et al. 2005	Ferreira, R. A., Oliveira, R. F. M. de, Donzele, J. L., Araújo, C. V. de, Silva, F. C. de O., Fontes, D. de O., & Saraiva, E. P. (2005). Redução do nível de proteína bruta e suplementação de aminoácidos em rações para suínos machos castrados mantidos em ambiente termoneutro dos 30 aos 60 kg. Revista Brasileira de Zootecnia, 34(2), 548–556. https://doi.org/10.1590/s1516-35982005000200024
Ferreira et al. 2007	Ferreira, R. A., De Oliveira, R. F. M., Donzele, J. L., Saraiva, E. P., Silva, F. C. D. O., Orlando, U. A. D., & Vaz, R. G. M. V. (2007). Reduction of dietary crude protein levels and amino acid supplementation for 30 to 60 kg barrows maintained in a high environmental temperature. Revista Brasileira de Zootecnia, 36(4), 818–824. https://doi.org/10.1590/s1516-35982007000400010
Fragomeni et al. 2016A	Fragomeni, B. O., Lourenco, D. A. L., Tsuruta, S., Andonov, S., Gray, K., Huang, Y., & Misztal, I. (2016A). Modeling response to heat stress in pigs from nucleus and commercial farms in different locations in the United States. Journal of Animal Science, 94(11), 4789–4798. https://doi.org/10.2527/jas.2016-0536
Fragomeni et al. 2016B	Fragomeni, B. O., Lourenco, D. A. L., Tsuruta, S., Bradford, H. L., Gray, K. A., Huang, Y., & Misztal, I. (2016B). Using single-step genomic best linear unbiased predictor to enhance the mitigation of seasonal losses due to heat stress in pigs. Journal of Animal Science, 94(12), 5004–5013. https://doi.org/10.2527/jas.2016-0820
Gabler et al. 2018	Gabler, N. K., Koltes, D., Schaumberger, S., Murugesan, G. R., & Reisinger, N. (2018). Diurnal heat stress reduces pig intestinal integrity and increases endotoxin translocation. Translational Animal Science, 2(1), 1–10. https://doi.org/10.1093/tas/txx003
Ganesan et al. 2016	Ganesan, S., Reynolds, C., Hollinger, K., Pearce, S. C., Gabler, N. K., Baumgard, L. H., Rhoads, R. P., & Selsby, J. T. (2016). Twelve hours of heat stress induces inflammatory signaling in porcine skeletal muscle. American Journal of Physiology - Regulatory Integrative and Comparative Physiology, 310(11), R1288–R1296. https://doi.org/10.1152/ajpregu.00494.2015
Ganesan et al. 2017	Ganesan, S., Volodina, O., Pearce, S. C., Gabler, N. K., Baumgard, L. H., Rhoads, R. P., & Selsby, J. T. (2017). Acute heat stress activated inflammatory signaling in porcine oxidative skeletal muscle. Physiological Reports, 5(16), 1–10. https://doi.org/10.14814/phy2.13397
Ganesan et al. 2018A	Ganesan, S., Brownstein, A. J., Pearce, S. C., Hudson, M. B., Gabler, N. K., Baumgard, L. H., Rhoads, R. P., & Selsby, J. T. (2018A). Prolonged environment-induced hyperthermia alters autophagy in oxidative skeletal muscle in Sus scrofa. Journal of Thermal Biology, 74(November 2017), 160–169. https://doi.org/10.1016/j.jtherbio.2018.03.007
Ganesan et al. 2018B	Ganesan, S., Summers, C. M., Pearce, S. C., Gabler, N. K., Valentine, R. J., Baumgard, L. H., Rhoads, R. P., & Selsby, J. T. (2018B). Short-term heat stress altered metabolism and insulin signaling in skeletal muscle. Journal of Animal Science, 96(1), 154–167. https://doi.org/10.1093/jas/skx083
Gorczyca et al. 2018	Gorczyca, M. T., Milan, H. F. M., Maia, A. S. C., & Gebremedhin, K. G. (2018). Machine learning algorithms to predict core, skin, and hair-coat temperatures of piglets. Computers and Electronics in Agriculture, 151(March), 286–294. https://doi.org/10.1016/j.compag.2018.06.028
Gourdine et al. 2019	Gourdine, J. L., Riquet, J., Rose, R., Poullet, N., Giorgi, M., Billons, Y., Renaudeau, D., & Gilbert, H. (2019). Genotype by environment interactions for performance and thermoregulation responses in growing pigs. Journal of Animal Science, 97(9), 3699–3713. https://doi.org/10.1093/jas/skz245
Hanneman et al. 2004	Hanneman, S. K., Jesurum-Urbaitis, J. T., & Bickel, D. R. (2004). Comparison of methods of temperature measurement in swine. Laboratory Animals, 38(3), 297–306. https://doi.org/10.1258/002367704323133682
Hao et al. 2014	Hao, Y., Feng, Y., Yang, P., Feng, J., Lin, H., & Gu, X. (2014). Nutritional and physiological responses of finishing pigs exposed to a permanent heat exposure during three weeks. Archives of Animal Nutrition, 68(4), 296–308. https://doi.org/10.1080/1745039X.2014.931522
He et al. 2019	He, J., Zheng, W., Lu, M., Yang, X., Xue, Y., & Yao, W. (2019). A controlled heat stress during late gestation affects thermoregulation, productive performance, and metabolite profiles of primiparous sow. Journal of Thermal Biology, 81(September 2018), 33–40. https://doi.org/10.1016/j.jtherbio.2019.01.011
Hentzen et al. 2012	Hentzen, M., Hovden, D., Jansen, M., & Essen, G. Van. (2012). Design and Validation of a Wireless Temperature Measurement System for Laboratory and Farm Animals. In A. Spink, F. Grieco, O. Krips, L. Loijens, L. Noldus, & P. Zimmerman (Eds.), Proceedings of Measuring Behavior 2012, 8th International Conference on Methods and Techniques in Behavioral Research (Vol. 2012, pp. 466–471). Noldus Inform…
Heo et al. 2005	Heo, J., Kattesh, H. G., Roberts, M. P., Morrow, J. L., Dailey, J. W., & Saxton, A. M. (2005). Hepatic corticosteroid-binding globulin (CBG) messenger RNA expression and plasma CBG concentrations in young pigs in response to heat and social stress. Journal of Animal Science, 83(1), 208–215. https://doi.org/10.2527/2005.831208x
Hilbrands et al. 2017	Hilbrands, A. M., Jacobson, L. D., Hetchler, B. P., Reese, C. D., & Johnston, L. J. (2017). RESEARCH ROOM DESIGN USING ARTIFICIAL HEAT SOURCES TO IMPLEMENT HEAT STRESS STUDIES OF PIGS. Applied Engineering in Agriculture, 33(2015), 881–889. https://doi.org/10.13031/aea.12398 881
Huynh et al. 2004	Huynh, T. T. T., Aarnink, A. J. A., Spoolder, H. A. M., Verstegen, M. W. A., & Kemp, B. (2004). Effects of floor cooling during high ambient temperatures on the lying behavior and productivity of growing finishing pigs. Transactions of the American Society of Agricultural Engineers, 47(5), 1773–1782. https://doi.org/10.13031/2013.17620
Huynh et al. 2005A	Huyn, T. T. T., Aarnink, A. J. A., & Verstegen, M. W. A. (2005A). Reactions of pigs to a hot environment. Livestock Environment VII - Proceedings of the Seventh International Symposium, January, 544–550.
Huynh et al. 2005B	Huynh, T. T. T., Aarnink, A. J. A., Gerrits, W. J. J., Heetkamp, M. J. H., Canh, T. T., Spoolder, H. A. M., Kemp, B., & Verstegen, M. W. A. (2005B). Thermal behaviour of growing pigs in response to high temperature and humidity. Applied Animal Behaviour Science, 91(1–2), 1–16. https://doi.org/10.1016/j.applanim.2004.10.020
Huynh et al. 2006	Huynh, T. T. T., Aarnink, A. J. A., Truong, C. T., Kemp, B., & Verstegen, M. W. A. (2006). Effects of tropical climate and water cooling methods on growing pigs’ responses. Livestock Science, 104(3), 278–291. https://doi.org/10.1016/j.livsci.2006.04.029
Huynh et al. 2007	Huynh, T. T. T., Aarnink, A. J. A., Heetkamp, M. J. W., Verstegen, M. W. A., & Kemp, B. (2007). Evaporative heat loss from group-housed growing pigs at high ambient temperatures. Journal of Thermal Biology, 32(5), 293–299. https://doi.org/10.1016/j.jtherbio.2007.03.001
Jang et al. 2015	Jang, J. C., Lee, M. H., Lee, J. Y., Choi, H. C., Choi, D. Y., Kim, H. J., & Kim, H. T. (2015). Monitoring Pig Body Temperature Using Infrared Sensors. Journal of Biosystems Engineering, 40(4), 368–372. https://doi.org/10.5307/jbe.2015.40.4.368
Jeon et al. 2006	Jeon JH, Yeon SC, Choi YH, Min W, Kim S, Kim PJ, et al. Effects of chilled drinking water on the performance of lactating sows and their litters during high ambient temperatures under farm conditions. Livest Sci. 2006;105(1–3):86–93.
Johnson et al. 2016	Johnson, J. S., Sapkota, A., & Lay, D. C. (2016). Rapid cooling after acute hyperthermia alters intestinal morphology and increases the systemic inflammatory response in pigs. Journal of Applied Physiology, 120(10), 1249–1259. https://doi.org/10.1152/japplphysiol.00685.2015
Johnson et al. 2018	Johnson, J. S., Aardsma, M. A., Duttlinger, A. W., & Kpodo, K. R. (2018). Early life thermal stress: Impact on future thermotolerance, stress response, behavior, and intestinal morphology in piglets exposed to a heat stress challenge during simulated transport. Journal of Animal Science, 96(5), 1640–1653. https://doi.org/10.1093/jas/sky107
Ju et al. 2014	Ju, X. H., Xu, H. J., Yong, Y. H., An, L. L., Jiao, P. R., & Liao, M. (2014). Heat stress upregulation of Toll-like receptors 2/4 and acute inflammatory cytokines in peripheral blood mononuclear cell (PBMC) of Bama miniature pigs: An in vivo and in vitro study. Animal, 8(9), 1462–1468. https://doi.org/10.1017/S1751731114001268
Kammersgaard et al. 2013	Kammersgaard, T. S., Malmkvist, J., & Pedersen, L. J. (2013). Infrared thermography - A non-invasive tool to evaluate thermal status of neonatal pigs based on surface temperature. Animal, 7(12), 2026–2034. https://doi.org/10.1017/S1751731113001778
Kiefer et al. 2009	Kiefer, C., Meignen, B. C. G., Sanches, J. F., & Carrijo, A. S. (2009). Resposta de suínos em crescimento mantidos em diferentes temperaturas. Archivos de Zootecnia, 58(221), 55–64. https://doi.org/10.4321/s0004-05922009000100006
Kim et al. 2009	Kim, B. G., Lindemann, M. D., & Cromwell, G. L. (2009). The effects of dietary chromium(III) picolinate on growth performance, blood measurements, and respiratory rate in pigs kept in high and low ambient temperature. Journal of Animal Science, 87(5), 1695–1704. https://doi.org/10.2527/jas.2008-1218
Kim et al. 2019	Kim, K. Y., Choi, Y. H., Hosseindoust, A., Kim, M. J., Hwang, S. J., Bu, M. S., Lee, J. H., Kim, Y. H., & Chae, B. J. (2019). Evaluation of high nutrient diets and additional dextrose on reproductive performance and litter performance of heat-stressed lactating sows. Animal Science Journal, 90(9), 1212–1219. https://doi.org/10.1111/asj.13214
Kpodo et al. 2020A	Kpodo, K. R., Duttlinger, A. W., Radcliffe, J. S., & Johnson, J. S. (2020A). Time course determination of the effects of rapid and gradual cooling after acute hyperthermia on body temperature and intestinal integrity in pigs. Journal of Thermal Biology, 87(December 2019), 102481. https://doi.org/10.1016/j.jtherbio.2019.102481
Kpodo et al. 2020B	Kpodo, K. R., Duttlinger, A. W., Maskal, J. M., & Johnson, J. S. (2020B). Effects of feed removal on thermoregulation and intestinal morphology in pigs recovering from acute hyperthermia. Journal of Animal Science, 98(3), 1–10. https://doi.org/10.1093/jas/skaa041
Krisanac et al. 2010	Krizanac, D., Haugk, M., Sterz, F., Weihs, W., Holzer, M., Bayegan, K., Janata, A., Losert, U. M., Herkner, H., & Behringer, W. (2010). Tracheal temperature for monitoring body temperature during mild hypothermia in pigs. Resuscitation, 81(1), 87–92. https://doi.org/10.1016/j.resuscitation.2009.10.006
Kulstad et al. 2015	Kulstad, E. B., Naiman, M., Shanley, P., Garrett, F., Haryu, T., Waller, D., Azarafrooz, F., & Courtney, D. M. (2015). Temperature modulation with an esophageal heat transfer device- a pediatric swine model study. BMC Anesthesiology, 15(1), 1–6. https://doi.org/10.1186/1471-2253-15-16
Kumar et al. 2017	Kumar, S., Bass, B. E., Bandrick, M., Loving, C. L., Brockmeier, S. L., Looft, T., Trachsel, J., Madson, D. M., Thomas, M., Casey, T. A., Frank, J. W., Stanton, T. B., & Allen, H. K. (2017). Fermentation products as feed additives mitigate some ill-effects of heat stress in pigs. Journal of Animal Science, 95(1), 279. https://doi.org/10.2527/jas2016.0662
Le et al. 2020	Le, H. H., Shakeri, M., Suleria, H. A. R., Zhao, W., McQuade, R. M., Phillips, D. J., Vidacs, E., Furness, J. B., Dunshea, F. R., Artuso-Ponte, V., & Cottrell, J. J. (2020). Betaine and isoquinoline alkaloids protect against heat stress and colonic permeability in growing pigs. Antioxidants, 9(10), 1–15. https://doi.org/10.3390/antiox9101024
Le Sciellour et al. 2019	Le Sciellour, M., Zemb, O., Hochu, I., Riquet, J., Gilbert, H., Giorgi, M., Billon, Y., Gourdine, J. L., & Renaudeau, D. (2019). Effect of chronic and acute heat challenges on fecal microbiota composition, production, and thermoregulation traits in growing pigs. Journal of Animal Science, 97(9), 3845–3858. https://doi.org/10.1093/jas/skz222
Li et al. 2019	Li, J. Y., Yong, Y. H., Gong, D. L., Shi, L., Wang, X. M., Gooneratne, R., Yadnyavalkya, P., & Ju, X. H. (2019). Proteomic analysis of the response of porcine adrenal gland to heat stress. Research in Veterinary Science, 122(November 2018), 102–110. https://doi.org/10.1016/j.rvsc.2018.11.004
Liu et al. 2016	Liu, F., Cottrell, J. J., Furness, J. B., Rivera, L. R., Kelly, F. W., Wijesiriwardana, U., Pustovit, R. V., Fothergill, L. J., Bravo, D. M., Celi, P., Leury, B. J., Gabler, N. K., & Dunshea, F. R. (2016). Selenium and vitamin E together improve intestinal epithelial barrier function and alleviate oxidative stress in heat-stressed pigs. Experimental Physiology, 101(7), 801–810. https://doi.org/10…
Liu et al. 2017	Liu, F., Cottrell, J. J., Wijesiriwardana, U., Kelly, F. W., Chauhan, S. S., Pustovit, R. V., Gonzales-Rivas, P. A., DiGiacomo, K., Leury, B. J., Celi, P., & Dunshea, F. R. (2017). Effects of chromium supplementation on physiology, feed intake, and insulin related metabolism in growing pigs subjected to heat stress. Translational Animal Science, 1(1), 116–125. https://doi.org/10.2527/tas2017.0014
Liu et al. 2018A	Liu, F., Celi, P., Cottrell, J. J., Chauhan, S. S., Leury, B. J., & Dunshea, F. R. (2018A). Effects of a short-term supranutritional selenium supplementation on redox balance, physiology and insulin-related metabolism in heat-stressed pigs. Journal of Animal Physiology and Animal Nutrition, 102(1), 276–285. https://doi.org/10.1111/jpn.12689
Liu et al. 2018B	Liu, F., Celi, P., Chauhan, S. S., Cottrell, J. J., Leury, B. J., & Dunshea, F. R. (2018B). A short-term supranutritional Vitamin E supplementation alleviated respiratory alkalosis but did not reduce oxidative stress in heat stressed pigs. Asian-Australasian Journal of Animal Sciences, 31(2), 263–269. https://doi.org/10.5713/ajas.17.0256
Lohse et al. 2010	Lohse, L., Uttenthal, Å., Enøe, C., & Nielsen, J. (2010). A study on the applicability of implantable microchip transponders for body temperature measurements in pigs. Acta Veterinaria Scandinavica, 52(1), 1–9. https://doi.org/10.1186/1751-0147-52-29
Manno et al. 2006	Manno, M. C., Miranda De Oliveira, R. F., Donzele, J. L., De Oliveira, W. P., Vieira Vaz, R. G. M., Nunes Silva, B. A., Saraiva, E. P., & De Souza Lima, K. R. (2006). Efeitos da temperatura ambiente sobre o desempenho de suínos dos 30 aos 60 kg. Revista Brasileira de Zootecnia, 35(2), 471–477. https://doi.org/10.1590/S1516-35982006000200019
Mayorga et al. 2018	Mayorga, E. J., Kvidera, S. K., Horst, E. A., Al-Qaisi, M., Dickson, M. J., Seibert, J. T., Lei, S., Keating, A. F., Ross, J. W., Rhoads, R. P., Rambo, Z. J., Wilson, M. E., & Baumgard, L. H. (2018). Effects of zinc amino acid complex on biomarkers of gut integrity and metabolism during and following heat stress or feed restriction in pigs. Journal of Animal Science, 96(10), 4173–4185. https://do…
Mayorga et al. 2019	Mayorga EJ, Kvidera SK, Seibert JT, Horst EA, Abuajamieh M, Al-Qaisi M, et al. Effects of dietary chromium propionate on growth performance, metabolism, and immune biomarkers in heat-stressed finishing pigs. J Anim Sci. 2019;97(3):1185–97.
Mendoza et al. 2017	Mendoza, S. M., Boyd, R. D., Ferket, P. R., & van Heugten, E. (2017). Effects of dietary supplementation of the osmolyte betaine on growing pig performance and serological and hematological indices during thermoneutral and heat-stressed conditions. Journal of Animal Science, 95(11), 5040–5053. https://doi.org/10.2527/jas2017.1905
Moi et al. 2014	Moi, M., Nääs, I. de A., Caldara, F. R., Paz, I. C. d. L. A., Garcia, R. G., & Cordeiro, A. F. S. (2014). Vocalization data mining for estimating swine stress conditions. Engenharia Agricola, 34(3), 445–450. https://doi.org/10.1590/S0100-69162014000300008
Moi et al. 2015	Moi, M., Nääs, I. A., Caldara, F. R., Paz, I. C. L. A., Garcia, R. G., Cordeiro, A. F. S., & Seno, L. O. (2015). Vocalização como indicativo do bem-estar de suínos submetidos a situações de estresse. Arquivo Brasileiro de Medicina Veterinaria e Zootecnia, 67(3), 837–845. https://doi.org/10.1590/1678-4162-7056
Montesinos et al. 2019	Montesinos-Cruz, V., Cota, M., Buenabad, L., Cervantes, M., & Morales Trejo, A. (2019). Effect of heat stress on the expression of HSP70, UCP3 and CYP450 genes in liver; Longissimus dorsi and Semitendinosus muscle of growing pigs. American Journal of Animal and Veterinary Sciences, 14(4), 221–230. https://doi.org/10.3844/ajavsp.2019.221.230
Moreles et al. 2019	Morales, A., Valle, J. A., Castillo, G., Antoine, D., Avelar, E., Camacho, R. L., Buenabad, L., & Cervantes, M. (2019). The dietary protein content slightly affects the body temperature of growing pigs exposed to heat stress. Translational Animal Science, 3(4), 1326–1334. https://doi.org/10.1093/tas/txz143
Mostaço et al. 2015	Mostaço, G. M., Miranda, K. O. D. S., Condotta, I. C. F. D. S., & Salgado, D. D. alessandr. (2015). Determination of piglets’ rectal temperature and respiratory rate through skin surface temperature under climatic chamber conditions. Engenharia Agricola, 35(6), 979–989. https://doi.org/10.1590/1809-4430-Eng.Agric.v35n6p979-989/2015
Moura et al. 2008	Moura, D. J., Silva, W. T., Naas, I. A., Tolón, Y. A., Lima, K. A. O., & Vale, M. M. (2008). Real time computer stress monitoring of piglets using vocalization analysis. Computers and Electronics in Agriculture, 64(1), 11–18. https://doi.org/10.1016/j.compag.2008.05.008
Muns et al. 2016	Muns, R., Malmkvist, J., Larsen, M. L. V., Sørensen, D., & Pedersen, L. J. (2016). High environmental temperature around farrowing induced heat stress in crated sows. Journal of Animal Science, 94(1), 377–384. https://doi.org/10.2527/jas.2015-9623
Nasirahmadi et al. 2019	Nasirahmadi, A., Sturm, B., Olsson, A. C., Jeppsson, K. H., Müller, S., Edwards, S., & Hensel, O. (2019). Automatic scoring of lateral and sternal lying posture in grouped pigs using image processing and Support Vector Machine. Computers and Electronics in Agriculture, 156(December 2018), 475–481. https://doi.org/10.1016/j.compag.2018.12.009
Nilsson et al. 2015	Nilsson, M., Herlin, A. H., Ardö, H., Guzhva, O., Aström, K., & Bergsten, C. (2015). Development of automatic surveillance of animal behaviour and welfare using image analysis and machine learned segmentation technique. Animal, 9(11), 1859–1865. https://doi.org/10.1017/S1751731115001342
Oliveira et al. 2019	Oliveira, R. F., Moreira, R. H. R., Ribeiro, B. P. V. B., Resende, M., Chaves, R. F., Gionbelli, M. P., & Ferreira, R. A. (2019). Acute heat stress compromises the physiology of growing pigs. Archivos de Zootecnia, 68(262), 300–302. https://doi.org/10.21071/az.v68i262.4150
Oliviera et al. 2020	Oliveira, A. C. F., González, J., Asmar, S. E., Batllori, N. P., Vera, I. Y., Valencia, U. R., Lizardo, R., Borges, T. D., Esteve-Garcia, E., Panella-Riera, N., Costa, L. B., & Dalmau, A. (2020). The effect of feeder system and diet on welfare, performance and meat quality, of growing-finishing Iberian × Duroc pigs under high environmental temperatures. Livestock Science, 234(August 2019), 103972…
Opderbeck et al. 2020	Opderbeck, S., Keßler, B., Gordillio, W., Schrade, H., Piepho, H. P., & Gallmann, E. (2020). Influence of a cooled, solid lying area on the pen fouling and lying behavior of fattening pigs. Agriculture (Switzerland), 10(7), 1–19. https://doi.org/10.3390/agriculture10070307
Pang et al. 2011	Pang, Z., Li, B., Xin, H., Xi, L., Cao, W., Wang, C., & Li, W. (2011). Field evaluation of a water-cooled cover for cooling sows in hot and humid climates. Biosystems Engineering, 110(4), 413–420. https://doi.org/10.1016/j.biosystemseng.2011.08.012
Parois et al. 2018	Parois, S. P., Cabezón, F. A., Schinckel, A. P., Johnson, J. S., Stwalley, R. M., & Marchant-Forde, J. N. (2018). Effect of floor cooling on behavior and heart rate of late lactation sows under acute heat stress. Frontiers in Veterinary Science, 5(SEP), 1–8. https://doi.org/10.3389/fvets.2018.00223
Patience et al. 2005	Patience, J. F., Umboh, J. F., Chaplin, R. K., & Nyachoti, C. M. (2005). Nutritional and physiological responses of growing pigs exposed to a diurnal pattern of heat stress. Livestock Production Science, 96(2–3), 205–214. https://doi.org/10.1016/j.livprodsci.2005.01.012
Pearce et al. 2012	Pearce, S. C., Mani, V., Boddicker, R. L., Johnson, J. S., Weber, T. E., Ross, J. W., Baumgard, L. H., & Gabler, N. K. (2012). Heat stress reduces barrier function and alters intestinal metabolism in growing pigs. Journal of Animal Science, 90(SUPPL4), 257–259. https://doi.org/10.2527/jas.52339
Pearce et al. 2013	Pearce, S. C., Gabler, N. K., Ross, J. W., Escobar, J., Patience, J. F., Rhoads, R. P., & Baumgard, L. H. (2013). The effects of heat stress and plane of nutrition on metabolism in growing pigs. Journal of Animal Science, 91(5), 2108–2118. https://doi.org/10.2527/jas.2012-5738
Pearce et al. 2014	Pearce, S. C., Sanz-Fernandez, M. V., Hollis, J. H., Baumgard, L. H., & Gabler, N. K. (2014). Short-term exposure to heat stress attenuates appetite and intestinal integrity in growing pigs1. Journal of Animal Science, 92(12), 5444–5454. https://doi.org/10.2527/jas.2014-8407
Pearce et al. 2015A	Pearce, S. C., Lonergan, S. M., Huff-Lonergan, E., Baumgard, L. H., & Gabler, N. K. (2015A). Acute heat stress and reduced nutrient intake alter intestinal proteomic profile and gene expression in pigs. PLoS ONE, 10(11), 1–16. https://doi.org/10.1371/journal.pone.0143099
Pearce et al. 2015B	Pearce, S. C., Gabler, N. K., Ross, J. W., Escobar, J., Patience, J. F., Rhoads, R. P., & Baumgard, L. H. (2015B). Effects of heat stress on carbohydrate and lipid metabolism in growing pigs. Physiological Reports, 3(2), 2108–2118. https://doi.org/10.14814/phy2.12315
Pearce et al. 2015C	Pearce, S. C., Fernandez, M. S., Torrison, J., Wilson, M. E., Baumgard, L. H., & Gabler, N. K. (2015C). Dietary organic zinc attenuates heat stress–induced changes in pig intestinal integrity and metabolism. Journal of Animal Science, 93, 4702–4713. https://doi.org/10.2527/jas2015-9018
Pereira et al. 2019	Pereira, C. B., Dohmeier, H., Kunczik, J., Hochhausen, N., Tolba, R., & Czaplik, M. (2019). Contactless monitoring of heart and respiratory rate in anesthetized pigs using infrared thermography. PLoS ONE, 14(11), 1–12. https://doi.org/10.1371/journal.pone.0224747
Pušnik et al. 2019	Pušnik, I., & Štukelj, M. (2019). Usefulness of thermovision for pig welfare. Elektrotehniski Vestnik/Electrotechnical Review, 86(3), 77–82. https://www.scopus.com/record/display.uri?eid=2-s2.0-85070903501&origin=resultslist&sort=plf-f&src=s&st1=Heat+stress&st2=pigs&searchTerms=body+temperature%3F%21%22*%24&sid=234961a46a2b5fb52887ae2d1d738a06&sot=b&sdt=b&sl=147&s=%28TITLE-ABS-KEY%28Heat+stres
Qu et al 2016	Qu, H., Yan, H., Lu, H., Donkin, S. S., & Ajuwon, K. M. (2016). Heat stress in pigs is accompanied by adipose tissue–specific responses that favor increased triglyceride storage. Journal of Animal Science, 94(5), 1884–1896. https://doi.org/10.2527/jas.2015-0084
Qu et al 2018	Qu, H., & Ajuwon, K. M. (2018). Adipose tissue-specific responses reveal an important role of lipogenesis during heat stress adaptation in pigs. Journal of Animal Science, 96(3), 975–989. https://doi.org/10.1093/jas/sky022
Renaudeau et al. 2002	Renaudeau, D., Quiniou, N., Dubois, S., & Noblet, J. (2002). Effects of high ambient temperature and dietary protein level on feeding behavior of multiparous lactating sows. Animal Research, 51(3), 227–243. https://doi.org/10.1051/animres:2002020
Renaudeau et al. 2007	Renaudeau, D., Hue, E., & Noblet, J. (2007). Acclimation to high ambient temperature in Large White and Caribbean Creole growing pigs. Journal of Animal Science, 85(3), 779–790. https://doi.org/10.2527/jas.2006-430
Renaudeau et al. 2008	Renaudeau, D., Kerdoncuff, M., Anaïs, C., & Gourdine, J. L. (2008). Effect of temperature level on thermal acclimation in Large White growing pigs. Animal, 2(11), 1619–1626. https://doi.org/10.1017/S1751731108002814
Renaudeau et al. 2010	Renaudeau, D., Anais, C., Tel, L., & Gourdine, J. L. (2010). Effect of temperature on thermal acclimation in growing pigs estimated using a nonlinear function. Journal of Animal Science, 88(11), 3715–3724. https://doi.org/10.2527/jas.2009-2169
Requejo et al. 2018	Requejo, J. M., Garrido-Izard, M., Correa, E. C., Villarroel, M., & Diezma, B. (2018). Pig ear skin temperature and feed efficiency: Using the phase space to estimate thermoregulatory effort. Biosystems Engineering, 174, 80–88. https://doi.org/10.1016/j.biosystemseng.2018.06.020
Ricci et al. 2019	Ricci, G. Dela, Silva-Miranda, K. O. da, & Titto, C. G. (2019). Infrared thermography as a non-invasive method for the evaluation of heat stress in pigs kept in pens free of cages in the maternity. Computers and Electronics in Agriculture, 157(January), 403–409. https://doi.org/10.1016/j.compag.2019.01.017
Royer et al. 2016	Royer, E., Barbé, F., Guillou, D., Rousselière, Y., & Chevaux, E. (2016). Development of an oxidative stress model in weaned pigs highlighting plasma biomarkers’ specificity to stress inducers. Journal of Animal Science, 94(7), 48–53. https://doi.org/10.2527/jas2015-9857
Sanz Fernandez et al. 2014A	Sanz Fernandez, M. V., Pearce, S. C., Gabler, N. K., Patience, J. F., Wilson, M. E., Socha, M. T., Torrison, J. L., Rhoads, R. P., & Baumgard, L. H. (2014A). Effects of supplemental zinc amino acid complex on gut integrity in heat-stressed growing pigs. Animal, 8(1), 43–50. https://doi.org/10.1017/S1751731113001961
Sanz Fernandez et al. 2014B	Sanz Fernandez, M. V., Pearce, S. C., Mani, V., Gabler, N. K., Metzger, L., Patience, J. F., Rhoads, R. P., & Baumgard, L. H. (2014B). Effects of dairy products on intestinal integrity in heat-stressed pigs. Temperature, 1(2), 128–134. https://doi.org/10.4161/temp.29561
Sanz Fernandez et al. 2015A	Sanz Fernandez, M. V., Stoakes, S. K., Abuajamieh, M., Seibert, J. T., Johnson, J. S., Horst, E. A., Rhoads, R. P., & Baumgard, L. H. (2015A). Heat stress increases insulin sensitivity in pigs. Physiological Reports, 3(8), 1–12. https://doi.org/10.14814/phy2.12478
Sanz Fernandez et al. 2015B	Sanz Fernandez, M. V., Johnson, J. S., Abuajamieh, M., Stoakes, S. K., Seibert, J. T., Cox, L., Kahl, S., Elsasser, T. H., Ross, J. W., Clay Isom, S., Rhoads, R. P., & Baumgard, L. H. (2015B). Effects of heat stress on carbohydrate and lipid metabolism in growing pigs. Physiological Reports, 3(2), 1–17. https://doi.org/10.14814/phy2.12315
Saoca et al. 2020	Saoca, C., Rizzo, M., Pugliese, M., Monteverde, V., Giudice, E., & Piccione, G. (2020). Intra-monthly variability of some physiological and blood parameters in pigs under different environmental conditions. Biological Rhythm Research, 51(5), 747–757. https://doi.org/10.1080/09291016.2018.1559414
Sapkota et al. 2016	Sapkota, A., Herr, A., Johnson, J. S., & Lay, D. C. (2016). Core body temperature does not cool down with skin surface temperature during recovery at room temperature after acute heat stress exposure. Livestock Science, 191, 143–147. https://doi.org/10.1016/j.livsci.2016.07.010
Sarubbi et al. 2010	Sarubbi, J., Rossi, L. A., De Moura, D. J., De Oliveira, R. A., & David, E. (2010). Utilização de energia elétrica em diferentes sistemas de aquecimento para leitões desmamados. Engenharia Agricola, 30(6), 1003–1011. https://doi.org/10.1590/S0100-69162010000600002
Sasaki et al. 2018	Sasaki, Y., Fujie, M., Nakatake, S., & Kawabata, T. (2018). Quantitative assessment of the effects of outside temperature on farrowing rate in gilts and sows by using a multivariate logistic regression model. Animal Science Journal, 89(8), 1187–1193. https://doi.org/10.1111/asj.13048
Schauberger et al. 2019	Schauberger, G., Mikovits, C., Zollitsch, W., Hörtenhuber, S. J., Baumgartner, J., Niebuhr, K., Piringer, M., Knauder, W., Anders, I., Andre, K., Hennig-Pauka, I., & Schönhart, M. (2019). Global warming impact on confined livestock in buildings: efficacy of adaptation measures to reduce heat stress for growing-fattening pigs. Climatic Change, 156(4), 567–587. https://doi.org/10.1007/s10584-019-02…
Seibert et al. 2018	Seibert, J. T., Abuajamieh, M., Sanz Fernandez, M. V., Johnson, J. S., Kvidera, S. K., Horst, E. A., Mayorga, E. J., Lei, S., Patience, J. F., Ross, J. W., Rhoads, R. P., Johnson, R. C., Lonergan, S. M., Perfield, J. W., & Baumgard, L. H. (2018). Effects of heat stress and insulin sensitizers on pig adipose tissue. Journal of Animal Science, 96(2), 510–520. https://doi.org/10.1093/jas/skx067
Sepponen et al. 2006	Sepponen, K., & Pösö, A. R. (2006). The inducible form of heat shock protein 70 in the serum, colon and small intestine of the pig: Comparison to conventional stress markers. Veterinary Journal, 171(3), 519–524. https://doi.org/10.1016/j.tvjl.2005.01.005
Serviento et al. 2020	Serviento, A. M., Lebret, B., & Renaudeau, D. (2020). Chronic prenatal heat stress alters growth, carcass composition, and physiological response of growing pigs subjected to postnatal heat stress. Journal of Animal Science, 98(5), 1–13. https://doi.org/10.1093/jas/skaa161
Silva et al. 2009	Silva, B. A. N., Oliveira, R. F. M., Donzele, J. L., Fernandes, H. C., Lima, A. L., Renaudeau, D., & Noblet, J. (2009). Effect of floor cooling and dietary amino acids content on performance and behaviour of lactating primiparous sows during summer. Livestock Science, 120(1–2), 25–34. https://doi.org/10.1016/j.livsci.2008.04.015
Song et al. 2011	Song, R., Foster, D. N., & Shurson, G. C. (2011). Effects of feeding diets containing bacitracin methylene disalicylate to heat-stressed finishing pigs. Journal of Animal Science, 89(6), 1830–1843. https://doi.org/10.2527/jas.2010-3218
Spencer et al. 2003	Spencer, J. D., Boydt, R. D., Cabrera, R., & Allee, G. L. (2003). Early weaning to reduce tissue mobilization in lactating sows and milk supplementation to enhance pig weaning weight during extreme heat stress. Journal of Animal Science, 81(8), 2041–2052. https://doi.org/10.2527/2003.8182041x
Volodina et al. 2017	Volodina, O., Ganesan, S., Pearce, S. C., Gabler, N. K., Baumgard, L. H., Rhoads, R. P., & Selsby, J. T. (2017). Short-term heat stress alters redox balance in porcine skeletal muscle. Physiological Reports, 5(8), 1–10. https://doi.org/10.14814/phy2.13267
Waltz et al. 2014A	Waltz, X., Baillot, M., Connes, P., Bocage, B., & Renaudeau, D. (2014A). Effects of hydration level and heat stress on thermoregulatory responses, hematological and blood rheological properties in growing pigs. PLoS ONE, 9(7). https://doi.org/10.1371/journal.pone.0102537
Waltz et al. 2014B	Waltz, X., Baillot, M., Connes, P., Gourdine, J. L., Philibert, L., Beltan, E., Chalabi, T., & Renaudeau, D. (2014B). Effect of heat stress on blood rheology in different pigs breeds. Clinical Hemorheology and Microcirculation, 58(3), 395–402. https://doi.org/10.3233/CH-131722
Wang et al. 2016	Wang, L., Urriola, P. E., Luo, Z. H., Rambo, Z. J., Wilson, M. E., Torrison, J. L., Shurson, G. C., & Chen, C. (2016). Metabolomics revealed diurnal heat stress and zinc supplementation-induced changes in amino acid, lipid, and microbial metabolism. Physiological Reports, 4(1). https://doi.org/10.14814/phy2.12676
Wegner et al. 2016	Wegner, K., Lambertz, C., Das, G., Reiner, G., & Gauly, M. (2016). Effects of temperature and temperature-humidity index on the reproductive performance of sows during summer months under a temperate climate. Animal Science Journal, 87(11), 1334–1339. https://doi.org/10.1111/asj.12569
Wen et al. 2019	Wen, X., Wu, W., Fang, W., Tang, S., Xin, H., Xie, J., & Zhang, H. (2019). Effects of long-term heat exposure on cholesterol metabolism and immune responses in growing pigs. Livestock Science, 230(March), 103857. https://doi.org/10.1016/j.livsci.2019.103857
Wolp et al. 2012	Wolp, R. C., Rodrigues, N. E. B., Zangeronimo, M. G., Cantarelli, V. S., Fialho, E. T., Philomeno, R., Alvarenga, R. R., & Rocha, L. F. (2012). Soybean oil and crude protein levels for growing pigs kept under heat stress conditions. Livestock Science, 147(1–3), 148–153. https://doi.org/10.1016/j.livsci.2012.04.014
Xin et al. 2018	Xin, H., Zhang, X., Sun, D., Zhang, C., Hao, Y., & Gu, X. (2018). Chronic heat stress increases insulin-like growth factor-1(IGF-1) but does not affect IGF-binding proteins in growing pigs. Journal of Thermal Biology, 77(August), 122–130. https://doi.org/10.1016/j.jtherbio.2018.08.008
Xiong et al. 2020	Xiong, Y., Yi, H., Wu, Q., Jiang, Z., & Wang, L. (2020). Effects of acute heat stress on intestinal microbiota in grow-finishing pigs, and associations with feed intake and serum profile. Journal of Applied Microbiology, 128(3), 840–852. https://doi.org/10.1111/jam.14504
Yu et al. 2010	Yu, J., Yin, P., Liu, F., Cheng, G., Guo, K., Lu, A., Zhu, X., Luan, W., & Xu, J. (2010). Effect of heat stress on the porcine small intestine: A morphological and gene expression study. Comparative Biochemistry and Physiology - A Molecular and Integrative Physiology, 156(1), 119–128. https://doi.org/10.1016/j.cbpa.2010.01.008
Yu et al. 2020	Yu, T. Y., Yong, Y. H., Li, J. Y., Fang, B., Hu, C. Y., Wu, L. Y., Liu, X., Yu, Z., Ma, X., Patil, Y., Gooneratne, R., & Ju, X. H. (2020). Proteomic study of hypothalamus in pigs exposed to heat stress. BMC Veterinary Research, 16(1), 286. https://doi.org/10.1186/s12917-020-02505-1
Zhao et al. 2018	Zhao, L., McMillan, R. P., Xie, G., Giridhar, S. G. L. W., Baumgard, L. H., El-Kadi, S., Selsby, J., Ross, J., Gabler, N., Hulver, M. W., & Rhoads, R. P. (2018). Heat stress decreases metabolic flexibility in skeletal muscle of growing pigs. American Journal of Physiology - Regulatory Integrative and Comparative Physiology, 315(6), R1096–R1106. https://doi.org/10.1152/ajpregu.00404.2017
Zumbach et al. 2008	Zumbach, B., Misztal, I., Tsuruta, S., Sanchez, J. P., Azain, M., Herring, W., Holl, J., Long, T., & Culbertson, M. (2008). Genetic components of heat stress in finishing pigs: Development of a heat load function. Journal of Animal Science, 86(9), 2082–2088. https://doi.org/10.2527/jas.2007-0523

## Sheet: S2.ThS_Meths
S2. Thermal stress indicators, measurement methodologies, and number of articles that applied the measurement methodologies.
Indicator	Methodology	Articles
Environmetal indexes	Temp.-Humidity index	22
Environmetal indexes	Black globe humidity index	4
Environmetal indexes	Black globe temp. and humidity	4
Environmetal indexes	Heat load	3
Environmetal indexes	Thermal circulation index	3
Environmetal indexes	Black globe temp. index	1
Environmetal indexes	Cascade Forward Back-propagation	1
Environmetal indexes	Elman	1
Environmetal indexes	Feed Forward Back-propagation	1
Environmetal indexes	Heat index	1
Environmetal indexes	Humidity	1
Environmetal indexes	Layer recurrent	1
Environmetal indexes	Temperature	1
Behavior	Scan sampling	8
Behavior	Video behavior classification	8
Behavior	Noldus Observer XT	2
Behavior	Artificial neural networks	1
Behavior	Machine vision	1
Behavior	Support vector machine	1
Behavior	Trained observer	1
Physiology markers	Blood samples	45
Physiology markers	Organs tissue	29
Physiology markers	Beat counts	9
Physiology markers	Saliva samples	3
Physiology markers	Mucosal samples	1
Body temperature	Rectal temp.	85
Body temperature	Body implant	12
Body temperature	Intestinal implant	5
Body temperature	IR sensor implant	2
Body temperature	Otic thermometer	2
Body temperature	Vaginal iButtom	2
Respiration rate	Flank moves. count	74
Respiration rate	Acoustic recording	1
Respiration rate	IR imaging	1
Skin temperature	NIFT	24
Skin temperature	Contact themometer	15
Skin temperature	IR Thermography	15
Skin temperature	iButton	3
Animal vocalizations	Vocalization analysis	8

## Sheet: S3.ThS-PhysiologyMarkers
S3. List of physiology markers and number of articles applied in the thermal stress model from the S1 table.
Methodology	Marker	Articles
Blood samples	Glucose	20
Organs tissue	Ileum integrity	16
Blood samples	Cortisol	12
Saliva samples	Cortisol	3
Blood samples	Insulin	13
Blood samples	Blood urea nitrogen (BUN)	10
Organs tissue	Muscle chemistry	10
Beat counts	Heart rate	9
Organs tissue	Jejunum integrity	8
Organs tissue	Colon integrity	7
Blood samples	Non-esterified fatty acids (NEFA)	6
Organs tissue	Duodenum inegrity	5
Blood samples	Hematological cell counts	4
Blood samples	Creatine	3
Blood samples	Lipids metabolism	3
Blood samples	Thyroxine	3
Blood samples	Triiodothyronine	3
Blood samples	Tumor necrosis factor alpha (TNFα)	3
Organs tissue	Organs chemistry	3
Blood samples	Albumin	2
Blood samples	Creatine kinase	2
Blood samples	Haptoglobin	2
Blood samples	Leptin	2
Blood samples	LPS- binding protein (LBP)	2
Blood samples	Aminoacids concentration	1
Blood samples	Creatinine	1
Mucosal samples	Gene expression	1
Blood samples	Gluthatione	1
Blood samples	Lactate	1
Blood samples	Myeloperoxidase	1
Blood samples	Nτ-methylhistidine	1
Blood samples	Vitamin E	1
Organs tissue	Adrenal gland chemistry	1

## Sheet: S4.SS_References
S4. Literature references for the social stress model.
Citation	Reference
Adcock et al. 2015	Adcock, S. J. J., Martin, G. M., & Walsh, C. J. (2015). The stress response and exploratory behaviour in Yucatan minipigs (Sus scrofa): Relations to sex and social rank. Physiology and Behavior, 152, 194–202. https://doi.org/10.1016/j.physbeh.2015.09.033
Albrecht et al. 2012	Albrecht AK, grosse Beilage E, Kanitz E, Puppe B, Traulsen I, Krieter J. Influence of immunisation against GnRF on agonistic and mounting behaviour, serum testosterone concentration and body weight in male pigs compared with boars and barrows. Appl Anim Behav Sci [Internet]. 2012;138(1–2):28–35. Available from: http://dx.doi.org/10.1016/j.applanim.2012.02.019
Andersen et al. 2004	Andersen, I. L., Nævdal, E., Bakken, M., & Bøe, K. E. (2004). Aggression and group size in domesticated pigs, Sus scrofa: “When the winner takes it all and the loser is standing small.” Animal Behaviour, 68(4), 965–975. https://doi.org/10.1016/j.anbehav.2003.12.016
Angarita et al. 2019	Angarita BK, Cantet RJC, Wurtz KE, O’Malley CI, Siegford JM, Ernst CW, et al. Estimation of indirect social genetic effects for skin lesion count in group-housed pigs by quantifying behavioral interactions. J Anim Sci. 2019;97(9):3658–68.
Appel et al. 2016	Appel AK, Vo B, Tönepöhl B, König Von Borstel U, Gauly M. Genetic associations between maternal traits and aggressive behaviour in Large White sows. Animal [Internet]. 2016;10(7):1234–42. Available from: http://dx.doi.org/10.1017/S1751731116000045
Athayde et al. 2013	Athayde, N. B., Dalla Costa, O. A., Roça, R. O., Guidoni, A. L., Ludtke, C. B., Oba, E., Takahira, R. K., & Lima, G. J. M. M. (2013). Stress susceptibility in pigs supplemented with ractopamine. Journal of Animal Science, 91(9), 4180–4187. https://doi.org/10.2527/jas.2011-5014
Backus et al. 2013	Backus, B. L., Bryer, P. J., & Sutherland, M. A. (2013). Prenatal stress and ketamine affect the behavioral and physiological responsiveness of early adolescent pigs to a novel arena and social confrontation test. Applied Animal Behaviour Science, 145(3–4), 60–69. https://doi.org/10.1016/j.applanim.2013.03.003
Bacou et al. 2017	Bacou, E., Haurogné, K., Mignot, G., Allard, M., De Beaurepaire, L., Marchand, J., Terenina, E., Billon, Y., Jacques, J., Bach, J. M., Mormède, P., Hervé, J., & Lieubeau, B. (2017). Acute social stress-induced immunomodulation in pigs high and low responders to ACTH. Physiology and Behavior, 169, 1–8. https://doi.org/10.1016/j.physbeh.2016.11.012
Bakare et al. 2014	Bakare AG, Madzimure J, Ndou SP, Chimonyo M. Growth performance and behaviour in grouped pigs fed fibrous diet. Asian-Australasian J Anim Sci. 2014;27(8):1204–10.
Baumgartner et al. 2010	Baumgartner, J., Laister, S., Koller, M., Pfützner, A., Grodzycki, M., Andrews, S., & Schmoll, F. (2010). The behaviour of male fattening pigs following either surgical castration or vaccination with a GnRF vaccine. Applied Animal Behaviour Science, 124(1–2), 28–34. https://doi.org/10.1016/j.applanim.2010.01.004
Beattie et al. 2000	Beattie, V. E., O’Connell, N. E., Kilpatrick, D. J., & Moss, B. W. (2000). Influence of environmental enrichment on welfare-related behavioural and physiological parameters in growing pigs. Animal Science, 70(3), 443–450. https://doi.org/10.1017/S1357729800051791
Bernardino et al. 2016	Bernardino, T., Tatemoto, P., Morrone, B., Rodrigues, P. H. M., & Zanella, A. J. (2016). Piglets born from sows fed high fibre diets during pregnancy are less aggressive prior to weaning. PLoS ONE, 11(12), 1–11. https://doi.org/10.1371/journal.pone.0167363
Bohnenkamp et al. 2013	Bohnenkamp, A. L., Traulsen, I., Meyer, C., Müller, K., & Krieter, J. (2013). Comparison of growth performance and agonistic interaction in weaned piglets of different weight classes from farrowing systems with group or single housing. Animal, 7(2), 309–315. https://doi.org/10.1017/S1751731112001541
Boileau et al. 2019	Boileau, A., Farish, M., Turner, S. P., & Camerlink, I. (2019). Infrared thermography of agonistic behaviour in pigs. Physiology and Behavior, 210(July), 112637. https://doi.org/10.1016/j.physbeh.2019.112637
Bolhuis et al. 2005	Bolhuis JE, Schouten WGP, Schrama JW, Wiegant VM. Behavioural development of pigs with different coping characteristics in barren and substrate-enriched housing conditions. Appl Anim Behav Sci. 2005;93(3–4):213–28.
Bornett et al. 2000	Bornett, H. L. I., Morgan, C. A., Lawrence, A. B., & Mann, J. (2000). The effect of group housing on feeding patterns and social behaviour of previously individually housed growing pigs. Applied Animal Behaviour Science, 70(2), 127–141. https://doi.org/10.1016/S0168-1591(00)00146-5
Botermans and Svendsen 2000	Botermans, J. A. M., & Svendsen, J. (2000). Effect of feeding environment on performance, Injuries and behaviour in Growing-finishing pigs: Group-Based studies. Acta Agriculturae Scandinavica A: Animal Sciences, 50(4), 237–249. https://doi.org/10.1080/090647000750069430
Brajon et al. 2017	Brajon, S., Ringgenberg, N., Torrey, S., Bergeron, R., & Devillers, N. (2017). Impact of prenatal stress and environmental enrichment prior to weaning on activity and social behaviour of piglets (Sus scrofa). Applied Animal Behaviour Science, 197(March), 15–23. https://doi.org/10.1016/j.applanim.2017.09.005
Bulens et al. 2016	Bulens, A., Van Beirendonck, S., Van Thielen, J., Buys, N., & Driessen, B. (2016). Long-term effects of straw blocks in pens with finishing pigs and the interaction with boar type. Applied Animal Behaviour Science, 176, 6–11. https://doi.org/10.1016/j.applanim.2016.01.008
Bulens et al. 2018	Bulens, A., Van Beirendonck, S., Van Thielen, J., Buys, N., & Driessen, B. (2018). Rearing finishing pigs with intact tails: Do they benefit from an enriched environment? Journal of Veterinary Behavior: Clinical Applications and Research, 24, 1–8. https://doi.org/10.1016/j.jveb.2017.12.003
Bünger et al. 2014	Bünger, B., Zacharias, B., & Schrade, H. (2014). Behavioural differences between entire boars, castrated males, and gilts kept in single or mixed sex groups under different housing and feeding conditions during fattening. Zuchtungskunde, 86(5–6), 358–373.
Bünger et al. 2015	Bünger, B., Schrader, L., Schrade, H., & Zacharias, B. (2015). Agonistic behaviour, skin lesions and activity pattern of entire male, female and castrated male finishing pigs. Applied Animal Behaviour Science, 171, 64–68. https://doi.org/10.1016/j.applanim.2015.08.024
Büttner et al. 2019A	Büttner, K., Czycholl, I., Mees, K., & Krieter, J. (2019A). Agonistic interactions in pigs–comparison of dominance indices with parameters derived from social network analysis in three age groups. Animals, 9(11). https://doi.org/10.3390/ani9110929
Büttner et al. 2019B	Büttner, K., Czycholl, I., Mees, K., & Krieter, J. (2019B). Impact of significant dyads on dominance indices in pigs. Animals, 9(6), 1–15. https://doi.org/10.3390/ani9060344
Büttner et al. 2019C	Büttner, K., Czycholl, I., Mees, K., & Krieter, J. (2019C). Social network analysis in pigs: Impacts of significant dyads on general network and centrality parameters. Animal, 368–378. https://doi.org/10.1017/S1751731119001836
Büttner et al. 2020	Büttner, K., Czycholl, I., Mees, K., & Krieter, J. (2020). Temporal development of agonistic interactions as well as dominance indices and centrality parameters in pigs after mixing. Applied Animal Behaviour Science, 222(November 2019), 104913. https://doi.org/10.1016/j.applanim.2019.104913
Cagienard et al. 2005	Cagienard, A., Regula, G., & Danuser, J. (2005). The impact of different housing systems on health and welfare of grower and finisher pigs in Switzerland. Preventive Veterinary Medicine, 68(1), 49–61. https://doi.org/10.1016/j.prevetmed.2005.01.004
Camerlink et al. 2013	Camerlink, I., Turner, S. P., Bijma, P., & Bolhuis, J. E. (2013). Indirect Genetic Effects and Housing Conditions in Relation to Aggressive Behaviour in Pigs. PLoS ONE, 8(6), 1–9. https://doi.org/10.1371/journal.pone.0065136
Camerlink et al. 2015	Camerlink, I., Turner, S. P., Farish, M., & Arnott, G. (2015). Aggressiveness as a component of fighting ability in pigs using a game-theoretical framework. Animal Behaviour, 108, 183–191. https://doi.org/10.1016/j.anbehav.2015.07.032
Camerlink et al. 2016A	Camerlink, I., Peijnenburg, M., Wemelsfelder, F., & Turner, S. P. (2016A). Emotions after victory or defeat assessed through qualitative behavioural assessment, skin lesions and blood parameters in pigs. Applied Animal Behaviour Science, 183, 28–34. https://doi.org/10.1016/j.applanim.2016.07.007
Camerlink et al. 2016B	Camerlink, I., Arnott, G., Farish, M., & Turner, S. P. (2016B). Complex contests and the influence of aggressiveness in pigs. Animal Behaviour, 121, 71–78. https://doi.org/10.1016/j.anbehav.2016.08.021
Camerlink et al. 2017	Camerlink, I., Turner, S. P., Farish, M., & Arnott, G. (2017). The influence of experience on contest assessment strategies. Scientific Reports, 7(1), 1–10. https://doi.org/10.1038/s41598-017-15144-8
Camerlink et al. 2018A	Camerlink, I., Farish, M., D’eath, R. B., Arnott, G., & Turner, S. P. (2018A). Long term benefits on social behaviour after early life socialization of piglets. Animals, 8(11). https://doi.org/10.3390/ani8110192
Camerlink et al. 2018B	Camerlink, I., Coulange, E., Farish, M., Baxter, E. M., & Turner, S. P. (2018B). Facial expression as a potential measure of both intent and emotion. Scientific Reports, 8(1), 1–9. https://doi.org/10.1038/s41598-018-35905-3
Camerlink et al. 2019	Camerlink, I., Turner, S. P., Farish, M., & Arnott, G. (2019). Advantages of social skills for contest resolution. Royal Society Open Science, 6(5), 1–8. https://doi.org/10.1098/rsos.181456
Canario et l. 2012	Canario, L., Turner, S. P., Roehe, R., Lundeheim, N., D’Eath, R. B., Lawrence, A. B., Knol, E., Bergsma, R., & Rydhmer, L. (2012). Genetic associations between behavioral traits and direct-social effects of growth rate in pigs. Journal of Animal Science, 90(13), 4706–4715. https://doi.org/10.2527/jas.2012-5392
Candiani et al. 2008	Candiani, D., Salamano, G., Mellia, E., Doglione, L., Bruno, R., Toussaint, M., & Gruys, E. (2008). A combination of behavioral and physiological indicators for assessing pig welfare on the farm. Journal of Applied Animal Welfare Science, 11(1), 1–13. https://doi.org/10.1080/10888700701729080
Casal-Plana et al. 2017	Casal-Plana, N., Manteca, X., Dalmau, A., & Fàbrega, E. (2017). Influence of enrichment material and herbal compounds in the behaviour and performance of growing pigs. Applied Animal Behaviour Science, 195(November 2016), 38–43. https://doi.org/10.1016/j.applanim.2017.06.002
Chaloupková et al. 2007	Chaloupková, H., Illmann, G., Bartoš, L., & Špinka, M. (2007). The effect of pre-weaning housing on the play and agonistic behaviour of domestic pigs. Applied Animal Behaviour Science, 103(1–2), 25–34. https://doi.org/10.1016/j.applanim.2006.04.020
Colson et al. 2006A	Colson, V., Orgeur, P., Foury, A., & Mormède, P. (2006). Consequences of weaning piglets at 21 and 28 days on growth, behaviour and hormonal responses. Applied Animal Behaviour Science, 98(1–2), 70–88. https://doi.org/10.1016/j.applanim.2005.08.014
Colson et al. 2006B	Colson V, Orgeur P, Courboulay V, Dantec S, Foury A, Mormède P.(2006) Grouping piglets by sex at weaning reduces aggressive behaviour. Appl Anim Behav Sci. 2006;97(2–4):152–71.
Colson et al. 2012	Colson, V., Martin, E., Orgeur, P., & Prunier, A. (2012). Influence of housing and social changes on growth, behaviour and cortisol in piglets at weaning. Physiology and Behavior, 107(1), 59–64. https://doi.org/10.1016/j.physbeh.2012.06.001
Cornale et l. 2015	Cornale, P., Macchi, E., Miretti, S., Renna, M., Lussiana, C., Perona, G., & Mimosi, A. (2015). Effects of stocking density and environmental enrichment on behavior and fecal corticosteroid levels of pigs under commercial farm conditions. Journal of Veterinary Behavior: Clinical Applications and Research, 10(6), 569–576. https://doi.org/10.1016/j.jveb.2015.05.002
Couret et al. 2009	Couret, D., Otten, W., Puppe, B., Prunier, A., & Merlot, E. (2009). Behavioural, endocrine and immune responses to repeated social stress in pregnant gilts. Animal, 3(1), 118–127. https://doi.org/10.1017/S1751731108003236
Coutellier et al. 2007	Coutellier, L., Arnould, C., Boissy, A., Orgeur, P., Prunier, A., Veissier, I., & Meunier-Salaün, M. C. (2007). Pig’s responses to repeated social regrouping and relocation during the growing-finishing period. Applied Animal Behaviour Science, 105(1–3), 102–114. https://doi.org/10.1016/j.applanim.2006.05.007
Day et al. 2002	Day, J. E. L., Burfoot, A., Docking, C. M., Whittaker, X., Spoolder, H. A. M., & Edwards, S. A. (2002). The effects of prior experience of straw and the level of straw provision on the behaviour of growing pigs. Applied Animal Behaviour Science, 76(3), 189–202. https://doi.org/10.1016/S0168-1591(02)00017-5
De Groot et al. 2001	De Groot, J., Ruis, M., Scholten, J. W., Koolhaas, J. M., & Boersma, W. (2001). Long-term effects of social stress on anti-viral immunity in pigs. Physiology and Behavior, 73, 145–158. https://doi.org/10.1525/california/9780520233256.003.0009
D'Eath 2002	D’Eath, R. B. (2002). Individual aggressiveness measured in a resident-intruder test predicts the persistence of aggressive behaviour and weight gain of young pigs after mixing. Applied Animal Behaviour Science, 77(4), 267–283. https://doi.org/10.1016/S0168-1591(02)00077-1
D'Eath 2005	D’Eath, R. B. (2005). Socialising piglets before weaning improves social hierarchy formation when pigs are mixed post-weaning. Applied Animal Behaviour Science, 93(3–4), 199–211. https://doi.org/10.1016/j.applanim.2004.11.019
D'Eath et al. 2005	D’Eath RB, Ormandy E, Lawrence AB, Sumner BEH, Meddle SL. Resident-intruder trait aggression is associated with differences in lysine vasopressin and serotonin receptor 1A (5-HT1A) mRNA expression in the brain of pre-pubertal female domestic pigs (Sus scrofa). J Neuroendocrinol. 2005;17(10):679–86.
D'Eath et al. 2009	D’Eath RB, Roehe R, Turner SP, Ison SH, Farish M, Jack MC, et al. Genetics of animal temperament: Aggressive behaviour at mixing is genetically associated with the response to handling in pigs. Animal [Internet]. 2009;3(11):1544–54. Available from: http://dx.doi.org/10.1017/S1751731109990528
D'Eath et al. 2010	D’Eath, R. B., Turner, S. P., Kurt, E., Evans, G., Thölking, L., Looft, H., Wimmers, K., Murani, E., Klont, R., Foury, A., Ison, S. H., Lawrence, A. B., & Mormède, P. (2010). Pigs’ aggressive temperament affects pre-slaughter mixing aggression, stress and meat quality. Animal, 4(4), 604–616. https://doi.org/10.1017/S1751731109991406
D'Eath et al. 2018	D’Eath, R. B., Jack, M., Futro, A., Talbot, D., Zhu, Q., Barclay, D., & Baxter, E. M. (2018). Automatic early warning of tail biting in pigs: 3D cameras can detect lowered tail posture before an outbreak. PLoS ONE, 13(4), 1–18. https://doi.org/10.1371/journal.pone.0194524
Deininger et al. 2002	Deininger E, Friedli K, Troxler J. Gruppieren von sauen nach dem absetzen. Tierarztl Umsch. 2002 May 1;57(5):234–8.
Desire et al. 2015A	Desire, S., Turner, S. P., D’Eath, R. B., Doeschl-Wilson, A. B., Lewis, C. R. G., & Roehe, R. (2015). Analysis of the phenotypic link between behavioural traits at mixing and increased long-term social stability in group-housed pigs. Applied Animal Behaviour Science, 166(1), 52–62. https://doi.org/10.1016/j.applanim.2015.02.015
Desire et al. 2015B	Desire S, Turner SP, D’Eath RB, Doeschl-Wilson AB, Lewis CRG, Roehe R. Genetic associations of short- and long-term aggressiveness identified by skin lesion with growth, feed efficiency, and carcass characteristics in growing pigs. J Anim Sci. 2015;93(7):3303–12.
Desire et al. 2016	Desire S, Turner SP, D’Eath RB, Doeschl-Wilson AB, Lewis CRG, Roehe R. Prediction of reduction in aggressive behaviour of growing pigs using skin lesion traits as selection criteria. Animal [Internet]. 2016;10(8):1243–53. Available from: http://dx.doi.org/10.1017/S1751731116000112
Di Martino et al. 2015	Di Martino, G., Scollo, A., Gottardo, F., Stefani, A. L., Schiavon, E., Capello, K., Marangon, S., & Bonfanti, L. (2015). The effect of tail docking on the welfare of pigs housed under challenging conditions. Livestock Science, 173, 78–86. https://doi.org/10.1016/j.livsci.2014.12.012
Escribano et al. 2015	Escribano, D., Gutiérrez, A. M., Tecles, F., & Cerón, J. J. (2015). Changes in saliva biomarkers of stress and immunity in domestic pigs exposed to a psychosocial stressor. Research in Veterinary Science, 102, 38–44. https://doi.org/10.1016/j.rvsc.2015.07.013
Escribano et al. 2019	Escribano, D., Ko, H. L., Chong, Q., Llonch, L., Manteca, X., & Llonch, P. (2019). Salivary biomarkers to monitor stress due to aggression after weaning in piglets. Research in Veterinary Science, 123(January), 178–183. https://doi.org/10.1016/j.rvsc.2019.01.014
Fàbrega et al. 2013	Fàbrega, E., Puigvert, X., Soler, J., Tibau, J., & Dalmau, A. (2013). Effect of on farm mixing and slaughter strategy on behaviour, welfare and productivity in Duroc finished entire male pigs. Applied Animal Behaviour Science, 143(1), 31–39. https://doi.org/10.1016/j.applanim.2012.11.006
Faccin et al. 2020	Faccin JEG, Laskoski F, Quirino M, Gonçalves MAD, Mallmann AL, Orlando UAD, et al. Impact of housing nursery pigs according to body weight on the onset of feed intake, aggressive behavior, and growth performance. Trop Anim Health Prod. 2020;52(3):1073–9.
Fels and Hoy 2010	Fels, M., & Hoy, S. (2010). Etude comparative de l’incidence du comportement de dominance sociale et de l’évolution du poids des porcelets sevrés en fonction des conditions d’allotement. Revue de Medecine Veterinaire, 161(5), 203–208.
Fels et al. 2012	Fels, M., Hoy, S., & Hartung, J. (2012). Influence of origin litter on social rank, agonistic behaviour and growth performance of piglets after weaning. Applied Animal Behaviour Science, 139(3–4), 225–232. https://doi.org/10.1016/j.applanim.2012.03.017
Fu et al. 2018	Fu, L., Zhou, B., Li, H., Schinckel, A. P., Liang, T., Chu, Q., Li, Y., & Xu, F. (2018). Teeth clipping, tail docking and toy enrichment affect physiological indicators, behaviour and lesions of weaned pigs after re-location and mixing. Livestock Science, 212(April), 137–142. https://doi.org/10.1016/j.livsci.2018.04.005
Gardner et al. 2001	Gardner, J. M., Duncan, I. J. H., & Widowski, T. M. (2001). Effects of social “stressors” on belly-nosing behaviour in early-weaned piglets: Is belly-nosing an indicator of stress? Applied Animal Behaviour Science, 74(2), 135–152. https://doi.org/10.1016/S0168-1591(01)00158-7
Geverink et al. 2002	Geverink NA, Schouten WGP, Gort G, Wiegant VM. Individual differences in aggression and physiology in peri-pubertal breeding gilts. Appl Anim Behav Sci. 2002;77(1):43–52.
Gimsa et al. 2018	Gimsa, U., Tuchscherer, M., & Kanitz, E. (2018). Psychosocial stress and immunity—what can we learn from pig studies? Frontiers in Behavioral Neuroscience, 12(April), 1–9. https://doi.org/10.3389/fnbeh.2018.00064
Giuliotti et al. 2019	Giuliotti L, Benvenuti MN, Giannarelli A, Mariti C, Gazzano A. Effect of different environment enrichments on behaviour and social interactions in growing pigs. Animals. 2019;9(3):1–9.
Goossens e al. 2008	Goossens, X., Sobry, L., Ödberg, F., Tuyttens, F., Maes, D., De Smet, S., Nevens, F., Opsomer, G., Lommelen, F., & Geers, R. (2008). A population-based on-farm evaluation protocol for comparing the welfare of pigs between farms. Animal Welfare, 17(1), 35–41.
Greenwood et al. 2016	Greenwood, E. C., Plush, K. J., van Wettere, W. H. E. J., & Hughes, P. E. (2016). Group and individual sow behavior is altered in early gestation by space allowance in the days immediately following grouping. Journal of Animal Science, 94(1), 385–393. https://doi.org/10.2527/jas.2015-9427
Greenwood et al. 2017	Greenwood EC, Plush KJ, van Wettere WHEJ, Hughes PE. (2017) A novel method for the analysis of social structure allows in-depth analysis of sow rank in newly grouped sows. Appl Anim Behav Sci [Internet]. 2017;189:29–35. Available from: http://dx.doi.org/10.1016/j.applanim.2017.01.006
Greenwood et al. 2019A	Greenwood EC, Dickson CA, van Wettere WHEJ. (2019A) Feeding strategies before and at mixing: The effect on sow aggression and behavior. Animals. 2019;9(1):1–17.
Greenwood et al. 2019B	Greenwood EC, van Wettere WHEJ, Rayner J, Hughes PE, Plush KL. (2019B) Provision point-source materials stimulates play in sows but does not affect aggression at regrouping. Animals. 2019;9(1):1–16.
Guy et al. 2009	Guy JH, Burns SE, Barker JM, Edwards SA. Reducing post-mixing aggression and skin lesions in weaned pigs by application of a synthetic maternal pheromone. Anim Welf [Internet]. 2009 Aug [cited 2021 Mar 12];18(3):249–55. Available from: https://www.researchgate.net/publication/262862218_Reducing_post-mixing_aggression_and_skin_lesions_in_weaned_pigs_by_application_of_a_synthetic_maternal_pheromone
Haagensen et al. 2014	Haagensen, A. M. J., Sørensen, D. B., Sandøe, P., Matthews, L. R., Birck, M. M., Fels, J. J., & Astrup, A. (2014). High fat, low carbohydrate diet limit fear and aggression in göttingen minipigs. PLoS ONE, 9(4), 1–11. https://doi.org/10.1371/journal.pone.0093821
Haigh et al. 2019	Haigh, A., Yun-Chou, J., & O’Driscoll, K. (2019). An investigation into the effectiveness of compressed straw blocks in reducing abnormal behaviour in growing pigs. Animal, 13(11), 2576–2585. https://doi.org/10.1017/S1751731119000715
Hemsworth et al. 2016	Hemsworth PH, Morrison RS, Tilbrook AJ, Butler KL, Rice M, Moeller SJ. Effects of varying floor space on aggressive behavior and cortisol concentrations in group-housed sows. J Anim Sci. 2016;94(11):4809–18.
Heo et al.2005	Heo, J., Kattesh, H. G., Roberts, M. P., Morrow, J. L., Dailey, J. W., & Saxton, A. M. (2005). Hepatic corticosteroid-binding globulin (CBG) messenger RNA expression and plasma CBG concentrations in young pigs in response to heat and social stress. Journal of Animal Science, 83(1), 208–215. https://doi.org/10.2527/2005.831208x
Herskin et al. 2020	Herskin MS, Holm C, Thodberg K. Clinical and behavioural consequences of on-farm mixing of cull sows after weaning. Appl Anim Behav Sci [Internet]. 2020;228(September 2019):105028. Available from: https://doi.org/10.1016/j.applanim.2020.105028
Holinger et al. 2015	Holinger, M., Früh, B., & Hillmann, E. (2015). Group composition for fattening entire male pigs under enriched housing conditions-Influences on behaviour, injuries and boar taint compounds. Applied Animal Behaviour Science, 165, 47–56. https://doi.org/10.1016/j.applanim.2015.01.016
Holinger et al. 2018	Holinger, M., Früh, B., Stoll, P., Graage, R., Wirth, S., Bruckmaier, R., Prunier, A., Kreuzer, M., & Hillmann, E. (2018). Chronic intermittent stress exposure and access to grass silage interact differently in their effect on behaviour, gastric health and stress physiology of entire or castrated male growing-finishing pigs. Physiology and Behavior, 195(February), 58–68. https://doi.org/10.1016/j…
Hötzel et al. 2011	Hötzel, M. J., de Souza, G. P. P., Costa, O. A. D., & Machado Filho, L. C. P. (2011). Disentangling the effects of weaning stressors on piglets’ behaviour and feed intake: Changing the housing and social environment. Applied Animal Behaviour Science, 135(1–2), 44–50. https://doi.org/10.1016/j.applanim.2011.09.003
Ismayilova et al. 2014	Ismayilova, G., Sonoda, L., Fels, M., Rizzi, R., Oczak, M., Viazzi, S., Vranken, E., Hartung, J., Berckmans, D., & Guarino, M. (2014). Acoustic-reward learning as a method to reduce the incidence of aggressive and abnormal behaviours among newly mixed piglets. Animal Production Science, 54(8), 1084–1090. https://doi.org/10.1071/AN13202
Ison et al. 2010	Ison, S. H., D’Eath, R. B., Robson, S. K., Baxter, E. M., Ormandy, E., Douglas, A. J., Russell, J. A., Lawrence, A. B., & Jarvis, S. (2010). “Subordination style” in pigs? The response of pregnant sows to mixing stress affects their offspring’s behaviour and stress reactivity. Applied Animal Behaviour Science, 124(1–2), 16–27. https://doi.org/10.1016/j.applanim.2010.02.001
Ison et al. 2014	Ison SH, Donald RD, Jarvis S, Robson SK, Lawrence AB, Rutherford KMD. Behavioral and physiological responses of primiparous sows to mixing with older, unfamiliar sows. J Anim Sci. 2014;92(4):1647–55.
Jankevicius and Widowski 2003	Jankevicius, M. L., & Widowski, T. M. (2003). Exogenous adrenocorticotrophic hormone does not elicit a salt appetite in growing pigs. Physiology and Behavior, 78(2), 277–284. https://doi.org/10.1016/S0031-9384(02)00970-8
Jarvis et al. 2006	Jarvis, S., Moinard, C., Robson, S. K., Baxter, E., Ormandy, E., Douglas, A. J., Seckl, J. R., Russell, J. A., & Lawrence, A. B. (2006). Programming the offspring of the pig by prenatal social stress: Neuroendocrine activity and behaviour. Hormones and Behavior, 49(1), 68–80. https://doi.org/10.1016/j.yhbeh.2005.05.004
Knox et al.2014	Knox R, Salak-Johnson J, Hopgood M, Greiner L, Connor J. Effect of day of mixing gestating sows on measures of reproductive performance and animal welfare. J Anim Sci. 2014;92(4):1698–707.
Ko et al. 2020	Ko, H. L., Chong, Q., Escribano, D., Camerlink, I., Manteca, X., & Llonch, P. (2020). Pre-weaning socialization and environmental enrichment affect life-long response to regrouping in commercially-reared pigs. Applied Animal Behaviour Science, 229(May), 105044. https://doi.org/10.1016/j.applanim.2020.105044
Kongsted et al. 2006	Kongsted, A. G. (2006). Relation between reproduction performance and indicators of feed intake, fear and social stress in commercial herds with group-housed non-lactating sows. Livestock Science, 101(1–3), 46–56. https://doi.org/10.1016/j.livprodsci.2005.09.011
Koopmans et al. 2005	Koopmans, S. J., Ruis, M., Dekker, R., Van Diepen, H., Korte, M., & Mroz, Z. (2005). Surplus dietary tryptophan reduces plasma cortisol and noradrenaline concentrations and enhances recovery after social stress in pigs. Physiology and Behavior, 85(4), 469–478. https://doi.org/10.1016/j.physbeh.2005.05.010
Kranendonk et al. 2006	Kranendonk, G., Hopster, H., Fillerup, M., Ekkel, E. D., Mulder, E. J. H., & Taverne, M. A. M. (2006). Cortisol administration to pregnant sows affects novelty-induced locomotion, aggressive behaviour, and blunts gender differences in their offspring. Hormones and Behavior, 49(5), 663–672. https://doi.org/10.1016/j.yhbeh.2005.12.008
Kutzer et al. 2009	Kutzer, T., Bünger, B., Kjaer, J. B., & Schrader, L. (2009). Effects of early contact between non-littermate piglets and of the complexity of farrowing conditions on social behaviour and weight gain. Applied Animal Behaviour Science, 121(1), 16–24. https://doi.org/10.1016/j.applanim.2009.08.004
Lange et al. 2020	Lange, A., Gentz, M., Hahne, M., Lambertz, C., Gauly, M., Burfeind, O., & Traulsen, I. (2020). Effects of different farrowing and rearing systems on post-weaning stress in piglets. Agriculture (Switzerland), 10(6), 1–13. https://doi.org/10.3390/agriculture10060230
Ledergerber et al. 2015	Ledergerber, K., Bennett, B., Diefenbacher, N., Shilling, C., & Whitaker, B. D. (2015). The effects of socializing and environmental enrichments on sow and piglet behavior and performance. Ohio Journal of Science, 115(2), 40–47. https://doi.org/10.18061/ojs.v115i2.4564
Li and Wang 2011	Li, Y., & Wang, L. (2011). Effects of previous housing system on agonistic behaviors of growing pigs at mixing. Applied Animal Behaviour Science, 132(1–2), 20–26. https://doi.org/10.1016/j.applanim.2011.03.009
Li et al. 2015	Li, Y. H., Li, F., Liu, M., Yin, J. J., Cheng, B. J., Shi, B. M., & Shan, A. S. (2015). Les effets de l’acide g-aminobutyrique sur la performance de croissance, le comportement et les hormones plasmatiques chez les porcs sevre. Canadian Journal of Animal Science, 95(2), 165–171. https://doi.org/10.4141/CJAS2013-148
Li et al. 2017A	Li, Y. Z., Zhang, H. F., Johnston, L. J., Martin, W., Peterson, J. D., & Coetzee, J. F. (2017A). Effects of tail docking and tail biting on performance and welfare of growing–finishing pigs in a confinement housing system. Journal of Animal Science, 95(11), 4835–4845. https://doi.org/10.2527/jas2017.1571
Li et al. 2017B	Li, Y., Song, Z., Kerr, K. A., & Moeser, A. J. (2017B). Chronic social stress in pigs impairs intestinal barrier and nutrient transporter function, and alters neuro-immune mediator and receptor expression. PLoS ONE, 12(2), 1–17. https://doi.org/10.1371/journal.pone.0171617
Llamas Moya et al. 2008	Llamas Moya, S., Boyle, L. A., Lynch, P. B., & Arkins, S. (2008). Surgical castration of pigs affects the behavioural response to a low-dose lipopolysaccharide (LPS) challenge after weaning. Applied Animal Behaviour Science, 112(1–2), 40–57. https://doi.org/10.1016/j.applanim.2007.07.001
Marinelli et al. 2020	Marinelli L, Mongillo P, Carnier P, Schiavon S, Gallo L. A short period of darkness after mixing of growing pigs intended for PDO hams production reduces skin lesions. Animals. 2020;10(10):1–14.
Mei et al. 2016	Mei H, Yang B, Luo J, Gan L. The effect of mixing levels on aggression at weaning in piglets. Appl Anim Behav Sci [Internet]. 2016;179:32–8. Available from: http://dx.doi.org/10.1016/j.applanim.2016.03.009
Melotti et al. 2011	Melotti L, Oostindjer M, Bolhuis JE, Held S, Mendl M. Coping personality type and environmental enrichment affect aggression at weaning in pigs. Appl Anim Behav Sci [Internet]. 2011;133(3–4):144–53. Available from: http://dx.doi.org/10.1016/j.applanim.2011.05.018
Merlot et al. 2004	Merlot, E., Meunier-Salaün, M. C., & Prunier, A. (2004). Behavioural, endocrine and immune consequences of mixing in weaned piglets. Applied Animal Behaviour Science, 85(3–4), 247–257. https://doi.org/10.1016/j.applanim.2003.11.002
Mesarec et al. 2017	Mesarec N, Povše MP, Škorjanc D, Skok J. Gangs of piglets: Welfare and growth of imprinted and guided weaners. Appl Anim Behav Sci. 2017;195(February):44–9.
Morrison et al. 2007	Morrison, R. S., Johnston, L. J., & Hilbrands, A. M. (2007). The behaviour, welfare, growth performance and meat quality of pigs housed in a deep-litter, large group housing system compared to a conventional confinement system. Applied Animal Behaviour Science, 103(1–2), 12–24. https://doi.org/10.1016/j.applanim.2006.04.002
Munsterhjelm et al 2009	Munsterhjelm, C., Peltoniemi, O. A. T., Heinonen, M., Hälli, O., Karhapää, M., & Valros, A. (2009). Experience of moderate bedding affects behaviour of growing pigs. Applied Animal Behaviour Science, 118(1–2), 42–53. https://doi.org/10.1016/j.applanim.2009.01.007
Munsterhjelm et al. 2013A	Munsterhjelm, C., Brunberg, E., Heinonen, M., Keeling, L., & Valros, A. (2013A). Stress measures in tail biters and bitten pigs in a matched case-control study. Animal Welfare, 22(3), 331–338. https://doi.org/10.7120/09627286.22.3.331
Munsterhjelm et al. 2013B	Munsterhjelm, C., Simola, O., Keeling, L., Valros, A., & Heinonen, M. (2013B). Health parameters in tail biters and bitten pigs in a case-control study. Animal, 7(5), 814–821. https://doi.org/10.1017/S1751731112002194
Muráni et al. 2010	Muráni, E., Ponsuksili, S., D’Eath, R. B., Turner, S. P., Kurt, E., Evans, G., Thölking, L., Klont, R., Foury, A., Mormède, P., & Wimmers, K. (2010). Association of HPA axis-related genetic variation with stress reactivity and aggressive behaviour in pigs. BMC Genetics, 11. https://doi.org/10.1186/1471-2156-11-74
Niekamp et al. 2007	Niekamp, S. R., Sutherland, M. A., Dahl, G. E., & Salak-Johnson, J. L. (2007). Immune responses of piglets to weaning stress: Impacts of photoperiod. Journal of Animal Science, 85(1), 93–100. https://doi.org/10.2527/jas.2006-153
O'Connell et al. 2004	O’Connell, N. E., Beattie, V. E., & Moss, B. W. (2004). Influence of social status on the welfare of growing pigs housed in barren and enriched environments. Animal Welfare, 13(4), 425–431. https://doi.org/10.1017/s1752756200011984
O'driscoll et al. 2013	O’driscoll, K., O’gorman, D. M., Taylor, S., & Boyle, L. A. (2013). The influence of a magnesium-rich marine extract on behaviour, salivary cortisol levels and skin lesions in growing pigs. Animal, 7(6), 1017–1027. https://doi.org/10.1017/S1751731112002431
Oldham et al. 2020	Oldham, L., Camerlink, I., Arnott, G., Doeschl-Wilson, A., Farish, M., & Turner, S. P. (2020). Winner–loser effects overrule aggressiveness during the early stages of contests between pigs. Scientific Reports, 10(1), 1–13. https://doi.org/10.1038/s41598-020-69664-x
Oster et al. 2014A	Oster, M., Muráni, E., Ponsuksili, S., D’Eath, R. B., Turner, S. P., Evans, G., Thölking, L., Kurt, E., Klont, R., Foury, A., Mormède, P., & Wimmers, K. (2014). Transcriptional responses of PBMC in psychosocially stressed animals indicate an alerting of the immune system in female but not in castrated male pigs. BMC Genomics, 15(1), 1–11. https://doi.org/10.1186/1471-2164-15-967
Oster et al. 2014B	Oster M, Muráni E, Ponsuksili S, D’Eath RB, Turner SP, Evans G, et al. Hepatic expression patterns in psychosocially high-stressed pigs suggest mechanisms following allostatic principles. Physiol Behav [Internet]. 2014;128:159–65. Available from: http://dx.doi.org/10.1016/j.physbeh.2014.02.014
Otten et al. 2002	Otten, W., Puppe, B., Kanitz, E., Schön, P. C., & Stabenow, B. (2002). Physiological and behavioral effects of different success during social confrontation in pigs with prior dominance experience. Physiology and Behavior, 75(1–2), 127–133. https://doi.org/10.1016/S0031-9384(01)00630-8
Otten et al. 2010	Otten, W., Kanitz, E., Couret, D., Veissier, I., Prunier, A., & Merlot, E. (2010). Maternal social stress during late pregnancy affects hypothalamic-pituitary-adrenal function and brain neurotransmitter systems in pig offspring. Domestic Animal Endocrinology, 38(3), 146–156. https://doi.org/10.1016/j.domaniend.2009.09.002
Parois et al. 2015	Parois SP, Prunier A, Mercat MJ, Merlot E, Larzul C. Genetic relationships between measures of sexual development, boar taint, health, and aggressiveness in pigs. J Anim Sci. 2015;93(8):3749–58.
Parois et al. 2017	Parois, S., Larzul, C., & Prunier, A. (2017). Associations between the dominance status and sexual development, skin lesions or feeding behaviour of intact male pigs. Applied Animal Behaviour Science, 187, 15–22. https://doi.org/10.1016/j.applanim.2016.12.001
Peeters et al. 2006	Peeters, E., Driessen, B., Moons, C. P. H., Ödberg, F. O., & Geers, R. (2006). Effect of temporary straw bedding on pigs’ behaviour, performance, cortisol and meat quality. Applied Animal Behaviour Science, 98(3–4), 234–248. https://doi.org/10.1016/j.applanim.2005.10.002
Pitts et al. 2000	Pitts, A. D., Weary, D. M., Pajor, E. A., & Fraser, D. (2000). Mixing at young ages reduces fighting in unacquainted domestic pigs. Applied Animal Behaviour Science, 68(3), 191–197. https://doi.org/10.1016/S0168-1591(00)00104-0
Plush et al. 2016	Plush K, Hughes P, Herde P, van Wettere W. A synthetic olfactory agonist reduces aggression when sows are mixed into small groups. Appl Anim Behav Sci [Internet]. 2016;185:45–51. Available from: http://dx.doi.org/10.1016/j.applanim.2016.09.011
Poletto et al. 2014	Poletto, R., Kretzer, F. C., & Hötzel, M. J. (2014). Minimizing aggression during mixing of gestating sows with supplementation of a tryptophan-enriched diet. Physiology and Behavior, 132, 36–43. https://doi.org/10.1016/j.physbeh.2014.04.043
Puppe et al. 2008	Puppe, B., Langbein, J., Bauer, J., & Hoy, S. (2008). A comparative view on social hierarchy formation at different stages of pig production using sociometric measures. Livestock Science, 113(2–3), 155–162. https://doi.org/10.1016/j.livsci.2007.03.004
Rault 2017	Rault JL. Social interaction patterns according to stocking density and time post-mixing in group-housed gestating sows. Anim Prod Sci [Internet]. 2017 May 19 [cited 2021 Apr 23];57(5):896–902. Available from: http://www.publish.csiro.au/?paper=AN15415
Rault et al. 2013	Rault, J. L., Carter, C. S., Garner, J. P., Marchant-Forde, J. N., Richert, B. T., & Lay, D. C. (2013). Repeated intranasal oxytocin administration in early life dysregulates the HPA axis and alters social behavior. Physiology and Behavior, 112–113, 40–48. https://doi.org/10.1016/j.physbeh.2013.02.007
Rauterberg et al. 2013	Rauterberg S, Sonoda LT, Fels M, Viazzi S, Ismayilova G, Oczak M, et al. Cognitive enrichment in the farrowing pen - A first approach to use early behavioural conditioning of suckling piglets to reduce aggressive behaviour during rearing. Zuchtungskunde [Internet]. 2013 [cited 2021 Apr 23];85(5):376–87. Available from: https://www.cabdirect.org/cabdirect/abstract/20133344823
Rauterberg et al. 2018	Rauterberg, S., Kemper, N., & Fels, M. (2018). Influence of environmental enrichment during lactation and after weaning on aggressive behaviour and skin lesion score of piglets. Berliner Und Munchener Tierarztliche Wochenschrift, 131(1–2), 12–19. https://doi.org/10.2376/0005-9366-16049
Rauterberg et al. 2020	Rauterberg, S., Kemper, N., & Fels, M. (2020). Influence of environmental enrichment during lactation and after weaning on aggressive behaviour and skin lesion score of piglets. Praktische Tierarzt, 101(1), 72–83. https://doi.org/10.2376/0032-681X-1938
Reimert et al. 2014	Reimert, I., Bolhuis, J. E., Kemp, B., & Rodenburg, T. B. (2014). Social support in pigs with different coping styles. Physiology and Behavior, 129, 221–229. https://doi.org/10.1016/j.physbeh.2014.02.059
Roy et al. 2019	Roy C, Lippens L, Kyeiwaa V, Seddon YM, Connor LM, Brown JA. Effects of enrichment type, presentation and social status on enrichment use and behaviour of sows with electronic sow feeding. Animals. 2019;9(6):1–17.
Ruis et al. 2000	Ruis MAW, Te Brake JHA, Van De Burgwal JA, De Jong IC, Blokhuis HJ, Koolhaas JM. Personalities in female domesticated pigs: Behavioural and physiological indications. Appl Anim Behav Sci. 2000;66(1–2):31–47.
Ruis et al. 2001	Ruis, M. A. W., De Groot, J., Te Brake, J. H. A., Dinand Ekkel, E., Van de Burgwal, J. A., Erkens, J. H. F., Engel, B., Buist, W. G., Blokhuis, H. J., & Koolhaas, J. M. (2001). Behavioural and physiological consequences of acute social defeat in growing gilts: Effects of the social environment. Applied Animal Behaviour Science, 70(3), 201–225. https://doi.org/10.1016/S0168-1591(00)00150-7
Rutherford et al. 2006	Rutherford, K. M. D., Haskell, M. J., Glasbey, C., & Lawrence, A. B. (2006). The responses of growing pigs to a chronic-intermittent stress treatment. Physiology and Behavior, 89(5), 670–680. https://doi.org/10.1016/j.physbeh.2006.08.006
Rydhmer etal. 2013	Rydhmer, L., Hansson, M., Lundström, K., Brunius, C., & Andersson, K. (2013). Welfare of entire male pigs is improved by socialising piglets and keeping intact groups until slaughter. Animal, 7(9), 1532–1541. https://doi.org/10.1017/S1751731113000608
Salazar et al. 2018	Salazar, L. C., Ko, H. L., Yang, C. H., Llonch, L., Manteca, X., Camerlink, I., & Llonch, P. (2018). Early socialisation as a strategy to increase piglets’ social skills in intensive farming conditions. Applied Animal Behaviour Science, 206(May), 25–31. https://doi.org/10.1016/j.applanim.2018.05.033
Sapkota et al. 2016	Sapkota, A., Marchant-Forde, J. N., Richert, B. T., & Lay, D. C. (2016). Including dietary fiber and resistant starch to increase satiety and reduce aggression in gestating sows. Journal of Animal Science, 94(5), 2117–2127. https://doi.org/10.2527/jas.2015-0013
Schalk et al. 2018	Schalk, C., Pfaffinger, B., Schmucker, S., Weiler, U., & Stefanski, V. (2018). Effects of repeated social mixing on behavior and blood immune cells of group-housed pregnant sows (Sus scrofa domestica). Livestock Science, 217(September), 148–156. https://doi.org/10.1016/j.livsci.2018.09.020
Scheffler et al. 2016	Scheffler, K., Stamer, E., Traulsen, I., & Krieter, J. (2016). Relationship between behavioural tests and agonistic interactions at different age levels in pigs. Applied Animal Behaviour Science, 177, 19–24. https://doi.org/10.1016/j.applanim.2016.01.013
Schmidt et al. 2011	Schmidt, T., Calabrese, J. M., Grodzycki, M., Paulick, M., Pearce, M. C., Rau, F., & von Borell, E. (2011). Impact of single-sex and mixed-sex group housing of boars vaccinated against GnRF or physically castrated on body lesions, feeding behaviour and weight gain. Applied Animal Behaviour Science, 130(1–2), 42–52. https://doi.org/10.1016/j.applanim.2010.11.019
Schmolke et al. 2004	Schmolke SA, Li YZ, Gonyou HW. Effects of group size on social behavior following regrouping of growing-finishing pigs. Appl Anim Behav Sci. 2004;88(1–2):27–38.
Schneider et al. 2007	Schneider JD, Tokach MD, Dritz SS, Nelssen JL, Derouchey JM, Goodband RD. Effects of feeding schedule on body condition, aggressiveness, and reproductive failure in group-housed sows. J Anim Sci. 2007;85(12):3462–9.
Schönreiter and Zanella 2000	Schönreiter, S., & Zanella, A. J. (2000). Assessment of cortisol in swine by saliva: New methodological approaches. Archiv Fur Tierzucht, 43(3 SPEC. ISS.), 165–170.
Scollo et al. 2013	Scollo, A., Di Martino, G., Bonfanti, L., Stefani, A. L., Schiavon, E., Marangon, S., & Gottardo, F. (2013). Tail docking and the rearing of heavy pigs: The role played by gender and the presence of straw in the control of tail biting. Blood parameters, behaviour and skin lesions. Research in Veterinary Science, 95(2), 825–830. https://doi.org/10.1016/j.rvsc.2013.06.019
Scott et al. 2007	Scott, K., Chennells, D. J., Taylor, L., Gill, B. P., & Edwards, S. A. (2007). The welfare of finishing pigs under different housing and feeding systems: Liquid versus dry feeding in fully-slatted and straw-based housing. Animal Welfare, 16(1), 53–62.
Séguin et al. 2006	Séguin, M. J., Friendship, R. M., Kirkwood, R. N., Zanella, A. J., & Widowski, T. M. (2006). Effects of boar presence on agonistic behavior, shoulder scratches, and stress response of bred sows at mixing. Journal of Animal Science, 84(5), 1227–1237. https://doi.org/10.2527/2006.8451227x
Seyfang et al. 2018	Seyfang J, Plush KJ, Kirkwood RN, Tilbrook AJ, Ralph CR. The sex ratio of a litter affects the behaviour of its female pigs until at least 16 weeks of age. Appl Anim Behav Sci [Internet]. 2018;200(April 2017):45–50. Available from: https://doi.org/10.1016/j.applanim.2017.12.001
Shen et al. 2012	Shen, Y. Bin, Voilquí, G., Odle, J., & Kim, S. W. (2012). Dietary L-tryptophan supplementation with reduced large neutral amino acids enhances feed efficiency and decreases stress hormone secretion in nursery pigs under social-mixing stress. Journal of Nutrition, 142(8), 1540–1546. https://doi.org/10.3945/jn.112.163824
Shen et al. 2015	Shen, Y. B., Coffey, M. T., & Kim, S. W. (2015). Effects of short term supplementation of L-tryptophan and reducing large neutral amino acid along with L-tryptophan supplementation on growth and stress response in pigs. Animal Feed Science and Technology, 207, 245–252. https://doi.org/10.1016/j.anifeedsci.2015.06.020
Shen et al. 2020	Shen, C., Tong, X., Chen, R., Gao, S., Liu, X., Schinckel, A. P., Li, Y., Xu, F., & Zhou, B. (2020). Identifying blood-based biomarkers associated with aggression in weaned pigs after mixing. Applied Animal Behaviour Science, 224(August 2019), 104927. https://doi.org/10.1016/j.applanim.2019.104927
Šilerová et al. 2010	Šilerová, J., Špinka, M., Šárová, R., & Algers, B. (2010). Playing and fighting by piglets around weaning on farms, employing individual or group housing of lactating sows. Applied Animal Behaviour Science, 124(3–4), 83–89. https://doi.org/10.1016/j.applanim.2010.02.003
Skok et al. 2014	Skok, J., Prevolnik, M., Urek, T., Mesarec, N., & Škorjanc, D. (2014). Behavioural patterns established during suckling reappear when piglets are forced to form a new dominance hierarchy. Applied Animal Behaviour Science, 161(1), 42–50. https://doi.org/10.1016/j.applanim.2014.09.005
Smulders et al. 2006	Smulders, D., Verbeke, G., Mormède, P., & Geers, R. (2006). Validation of a behavioral observation tool to assess pig welfare. Physiology and Behavior, 89(3), 438–447. https://doi.org/10.1016/j.physbeh.2006.07.002
Soede et al. 2006	Soede NM, van Sleuwen MJW, Molenaar R, Rietveld FW, Schouten WPG, Hazeleger W, et al. Influence of repeated regrouping on reproduction in gilts. Anim Reprod Sci. 2006;96(1–2):133–45.
Spoolder et al. 2000	Spoolder, H. A. M., Edwards, S. A., & Corning, S. (2000). Aggression among finishing pigs following mixing in kennelled and unkennelled accommodation. Livestock Production Science, 63(2), 121–129. https://doi.org/10.1016/S0301-6226(99)00121-9
Stevens et al. 2015	Stevens B, Karlen GM, Morrison R, Gonyou HW, Butler KL, Kerswell KJ, et al. Effects of stage of gestation at mixing on aggression, injuries and stress in sows. Appl Anim Behav Sci [Internet]. 2015;165:40–6. Available from: http://dx.doi.org/10.1016/j.applanim.2015.02.002
Stukenborg et al. 2011	Stukenborg, A., Traulsen, I., Puppe, B., Presuhn, U., & Krieter, J. (2011). Agonistic behaviour after mixing in pigs under commercial farm conditions. Applied Animal Behaviour Science, 129(1), 28–35. https://doi.org/10.1016/j.applanim.2010.10.004
Stukenborg et al. 2012A	Stukenborg, A., Traulsen, I., Stamer, E., Puppe, B., & Krieter, J. (2012A). The use of a lesion score as an indicator for agonistic behaviour in pigs. Archives Animal Breeding, 55(2), 163–170. https://doi.org/10.5194/aab-55-163-2012
Stukenborg et al. 2012B	Stukenborg, A., Traulsen, I., Stamer, E., Puppe, B., Presuhn, U., & Krieter, J. (2012B). Heritabilities of agonistic behavioural traits in pigs and their relationships within and between different age groups. Livestock Science, 149(1–2), 25–32. https://doi.org/10.1016/j.livsci.2012.06.020
Sutherland et al. 2008	Sutherland, M. A., Bryer, P. J., Krebs, N., & McGlone, J. J. (2008). Tail docking in pigs: Acute physiological and behavioural responses. Animal, 2(2), 292–297. https://doi.org/10.1017/S1751731107001450
Teixeira et al. 2014	Teixeira DL, Boyle LA. A comparison of the impact of behaviours performed by entire male and female pigs prior to slaughter on skin lesion scores of the carcass. Livest Sci [Internet]. 2014;170:142–9. Available from: http://dx.doi.org/10.1016/j.livsci.2014.09.026
Teixeira et al. 2020	Teixeira DL, Boyle LA, Enríquez-Hidalgo D. Skin Temperature of Slaughter Pigs With Tail Lesions. Front Vet Sci. 2020;7(April):10–2.
Thomsen et al. 2016	Thomsen, R., Edwards, S. A., Rousing, T., Labouriau, R., & Sorensen, J. T. (2016). Influence of social mixing and group size on skin lesions and mounting in organic entire male pigs. Animal, 10(7), 1225–1233. https://doi.org/10.1017/S1751731116000069
Thomsson et al. 2015	Thomsson O, Bergqvist AS, Sjunnesson Y, Eliasson-Selling L, Lundeheim N, Magnusson U. Aggression and cortisol levels in three different group housing routines for lactating sows. Acta Vet Scand. 2015;57(1):1–9.
Tönepöhl et al. 2013	Tönepöhl, B., Appel, A. K., Voß, B., König von Borstel, U., & Gauly, M. (2013). Interaction between sows’ aggressiveness post mixing and skin lesions recorded several weeks later. Applied Animal Behaviour Science, 144(3–4), 108–115. https://doi.org/10.1016/j.applanim.2013.01.004
Tuchscherer et al. 2010	Tuchscherer, M., Kanitz, E., Puppe, B., & Tuchscherer, A. (2010). Altered immunomodulation by glucocorticoids in neonatal pigs exposed to a psychosocial stressor. Pediatric Research, 68(6), 473–478. https://doi.org/10.1203/PDR.0b013e3181f70f08
Tuchscherer et al. 2018	Tuchscherer, M., Puppe, B., Tuchscherer, A., & Kanitz, E. (2018). Psychosocial stress sensitizes neuroendocrine and inflammatory responses to Escherichia coli challenge in domestic piglets. Brain, Behavior, and Immunity, 68, 274–287. https://doi.org/10.1016/j.bbi.2017.10.026
Turner et al. 2000	Turner SP, Ewen M, Rooke JA, Edwards SA. The effect of space allowance on performance, aggression and immune competence of growing pigs housed on straw deep-litter at different group sizes. Livest Prod Sci. 2000;66(1):47–55.
Turner et al. 2001	Turner, S. P., Horgan, G. W., & Edwards, S. A. (2001). Effect of social group size on aggressive behaviour between unacquainted domestic pigs. Applied Animal Behaviour Science, 74(3), 203–215. https://doi.org/10.1016/S0168-1591(01)00168-X
Turner et al. 2006	Turner SP, Farnworth MJ, White IMS, Brotherstone S, Mendl M, Knap P, et al. The accumulation of skin lesions and their use as a predictor of individual aggressiveness in pigs. Appl Anim Behav Sci. 2006;96(3–4):245–59.
Turner et al. 2008	Turner SP, Roehe R, Mekkawy W, Farnworth MJ, Knap PW, Lawrence AB. Bayesian analysis of genetic associations of skin lesions and behavioural traits to identify genetic components of individual aggressiveness in pigs. Behav Genet. 2008;38(1):67–75.
Turner et al. 2009	Turner, S. P., Roehe, R., D’Eath, R. B., Ison, S. H., Farish, M., Jack, M. C., Lundeheim, N., Rydhmer, L., & Lawrence, A. B. (2009). Genetic validation of postmixing skin injuries in pigs as an indicator of aggressiveness and the relationship with injuries under more stable social conditions. Journal of Animal Science, 87(10), 3076–3082. https://doi.org/10.2527/jas.2008-1558
Turner et al. 2013	Turner, S. P., Nath, M., Horgan, G. W., & Edwards, S. A. (2013). Measuring chronic social tension in groups of growing pigs using inter-individual distances. Applied Animal Behaviour Science, 146(1–4), 26–36. https://doi.org/10.1016/j.applanim.2013.03.012
Turner et al. 2017	Turner SP, Nevison IM, Desire S, Camerlink I, Roehe R, Ison SH, et al. Aggressive behaviour at regrouping is a poor predictor of chronic aggression in stable social groups. Appl Anim Behav Sci [Internet]. 2017; 191:98–106. Available from: http://dx.doi.org/10.1016/j.applanim.2017.02.002
Turner et al. 2020	Turner SP, Weller JE, Camerlink I, Arnott G, Choi T, Doeschl-Wilson A, et al. Play fighting social networks do not predict injuries from later aggression. Sci Rep [Internet]. 2020;10(1):1–16. Available from: https://doi.org/10.1038/s41598-020-72477-7
Ursinus et al. 2014	Ursinus, W. W., Van Reenen, C. G., Reimert, I., & Bolhuis, J. E. (2014). Tail biting in pigs: Blood serotonin and fearfulness as pieces of the puzzle? PLoS ONE, 9(9). https://doi.org/10.1371/journal.pone.0107040
Valent et al. 2017	Valent, D., Arroyo, L., Peña, R., Yu, K., Carreras, R., Mainau, E., Velarde, A., & Bassols, A. (2017). Effects on pig immunophysiology, PBMC proteome and brain neurotransmitters caused by group mixing stress and humananimal relationship. PLoS ONE, 12(5), 1–24. https://doi.org/10.1371/journal.pone.0176928
van der Staay et al. 2007	Van der Staay, F. J., De Groot, J., Van Reenen, C. G., Hoving-Bolink, A. H., Schuurman, T., & Schmidt, B. H. (2007). Effects of Butafosfan on salivary cortisol and behavioral response to social stress in piglets. Journal of Veterinary Pharmacology and Therapeutics, 30(5), 410–416. https://doi.org/10.1111/j.1365-2885.2007.00884.x
van der Staay et al. 2008	Van der Staay, F. J., de Groot, J., Schuurman, T., & Korte, S. M. (2008). Repeated social defeat in female pigs does not induce neuroendocrine symptoms of depression, but behavioral adaptation. Physiology and Behavior, 93(3), 453–460. https://doi.org/10.1016/j.physbeh.2007.10.002
van der Staay et al. 2010	Van der Staay, F. J., Schuurman, T., Hulst, M., Smits, M., Prickaerts, J., Kenis, G., & Korte, S. M. (2010). Effects of chronic stress: A comparison between tethered and loose sows. Physiology and Behavior, 100(2), 154–164. https://doi.org/10.1016/j.physbeh.2010.02.020
Van Erp-Van Der Kooij et al. 2003	Van Erp-Van Der Kooij, E., Kuijpers, A. H., Van Eerdenburg, F. J. C. M., Dieleman, S. J., Blankenstein, D. M., & Tielen, M. J. M. (2003). Individual behavioural characteristics in pigs - Influences of group composition but no differences in cortisol responses. Physiology and Behavior, 78(3), 479–488. https://doi.org/10.1016/S0031-9384(03)00002-7
Vanheukelom et al. 2011	Vanheukelom, V., Driessen, B., Maenhout, D., & Geers, R. (2011). Peat as environmental enrichment for piglets: The effect on behaviour, skin lesions and production results. Applied Animal Behaviour Science, 134(1–2), 42–47. https://doi.org/10.1016/j.applanim.2011.06.010
Verdon et al. 2016	Verdon M, Morrison RS, Hemsworth PH. Rearing piglets in multi-litter group lactation systems: Effects on piglet aggression and injuries post-weaning. Appl Anim Behav Sci [Internet]. 2016; 183:35–41. Available from: http://dx.doi.org/10.1016/j.applanim.2016.05.008
Verdon et al. 2017	Vermeer, H. M., Dirx-Kuijken, N. C. P. M. M., & Bracke, M. B. M. (2017). Exploration feeding and higher space allocation improve welfare of growing-finishing pigs. Animals, 7(5), 3–11. https://doi.org/10.3390/ani7050036
Verdon et al. 2018	Verdon M, Morrison RS, Hemsworth PH. Forming groups of aggressive sows based on a predictive test of aggression does not affect overall sow aggression or welfare. Behav Processes [Internet]. 2018; 150(July 2017):17–24. Available from: https://doi.org/10.1016/j.beproc.2018.02.016
Verdon et al. 2019	Verdon M, Morrison RS, Rault JL. Group lactation from 7 or 14 days of age reduces piglet aggression at weaning compared to farrowing crate housing. Animal [Internet]. 2019;13(10):2327–35. Available from: http://dx.doi.org/10.1017/S1751731119000478
Vermeer et al. 2017	Vermeer, H. M., Dirx-Kuijken, N. C. P. M. M., & Bracke, M. B. M. (2017). Exploration feeding and higher space allocation improve welfare of growing-finishing pigs. Animals, 7(5), 3–11. https://doi.org/10.3390/ani7050036
Vitali et al. 2020	Vitali, M., Santacroce, E., Correa, F., Salvarani, C., Maramotti, F. P., Padalino, B., & Trevisi, P. (2020). On-farm welfare assessment protocol for suckling piglets: A pilot study. Animals, 10(6), 1–21. https://doi.org/10.3390/ani10061016
Wegner et al. 2019	Wegner B, Spiekermeier I, Nienhoff H, Große-Kleimann J, Rohn K, Meyer H, et al. Status quo analysis of noise levels in pig fattening units in Germany. Livest Sci. 2019;230(September).
Weller et al. 2019	Weller, J. E., Camerlink, I., Turner, S. P., Farish, M., & Arnott, G. (2019). Playful pigs: early life play-fighting experience influences later life contest dynamics. Animal Behaviour, 158, 269–279. https://doi.org/10.1016/j.anbehav.2019.09.019
Widowski et al. 2003	Widowski TM, Cottrell T, Dewey CE, Friendship RM. Observations of piglet-directed behavior patterns and skin lesions in eleven commercial swine herds. Vol. 11, Journal of Swine Health and Production. 2003. p. 181–5.
Wurtz et al. 2017	Wurtz KE, Siegford JM, Bates RO, Ernst CW, Steibel JP. Estimation of genetic parameters for lesion scores and growth traits in group-housed pigs. J Anim Sci. 2017;95(10):4310–7.
Wurtz et al. 2018	Wurtz KE, Siegford JM, Ernst CW, Raney NE, Bates RO, Steibel JP. Genome-wide association analyses of lesion counts in group-housed pigs. Anim Genet. 2018;49(6):628–31.
Yang et al. 2018	Yang, C. H., Ko, H. L., Salazar, L. C., Llonch, L., Manteca, X., Camerlink, I., & Llonch, P. (2018). Pre-weaning environmental enrichment increases piglets’ object play behaviour on a large scale commercial pig farm. Applied Animal Behaviour Science, 202(November 2017), 7–12. https://doi.org/10.1016/j.applanim.2018.02.004
Yonezawa et al. 2009	Yonezawa, T., Koori, M., Kikusui, T., & Mori, Y. (2009). Appeasing pheromone inhibits cortisol augmentation and agonistic behaviors during social stress in adult miniature pigs. Zoological Science, 26(11), 739–744. https://doi.org/10.2108/zsj.26.739

## Sheet: S5.SS_Meths
S5. Social stress indicators, measurement methodologies, and number of articles that applied the measurement methodologies.
Indicator	Methodology	Articles
Animal performance	Weight gain	51
Animal performance	Feed intake	20
Animal performance	Feed convertion rate	10
Animal performance	Back fat thickness	4
Animal performance	Loin-muscle depth	3
Animal performance	Flank movements	1
Animal performance	IR Thermography	1
Animal performance	Water intake	1
Animal performance	Body condition	1
Physiology markers	Blood	76
Physiology markers	Saliva	60
Physiology markers	Urine	4
Physiology markers	Fecal	2
Physiology markers	Hair samples	2
Physiology markers	Rectal temperature	2
Physiology markers	Gene expression	1
Lesion indicator	Lesion score	63
Lesion indicator	Lesion counting	51
Lesion indicator	Welfare Quality® protocol	5
Lesion indicator	Zonderland protocol	3
Lesion indicator	3D cameras	1
Lesion indicator	Scan samples/ 10min	1
Lesion indicator	IR thermography	1
Social interaction	Established ethogram	69
Social interaction	Noldus The Observer	32
Social interaction	Scan sampling	19
Social interaction	Continuous video review	18
Social interaction	Resident-intruder test	6
Social interaction	Number of fights	6
Social interaction	Dominance index	5
Social interaction	Back test	5
Social interaction	Fighting duration	3
Social interaction	Fights lost	2
Social interaction	Fights won	2
Social interaction	HeiTelPlayer	2
Social interaction	Iniciated fights	2
Social interaction	Noldus MatMan	2
Social interaction	Recevied fights	2
Social interaction	Welfare Quality® protocol	2
Social interaction	Behavior sampliing	1
Social interaction	Composite aggressive score	1
Social interaction	DFA	1
Social interaction	Facial expressions	1
Social interaction	Human approach	1
Social interaction	IR Thermography	1
Social interaction	Mangold Interact 15	1
Social interaction	Motion detection	1
Social interaction	Sociometric mesures	1
Animal vocalizations	Vocalization analysis	7

## Sheet: S6.SS_PhysiologyMarkers
S6. List of physiology markers and number of articles applied in the social stress model from the S4 table.
Methodology	Marker	Articles
Saliva samples	Cortisol	57
Blood samples	Cortisol	34
Hair samples	Cortisol	2
Urine samples	Cortisol	2
Blood samples	Lactate	7
Blood samples	Glucose	6
Blood samples	ACTH concentrations	5
Blood samples	Haptoglobin	5
Blood samples	Immunoglobulines	5
Blood samples	Catecholamines	4
Blood samples	Lymphocyte	4
Blood samples	Blood Urea Nitrogen	4
Blood samples	Albumin	3
Blood samples	Leukocytes	3
Blood samples	Platelets	3
Blood samples	Tryptophan	3
Blood samples	Tumor necrosis factor	3
Blood samples	Creatine-kinase	3
Urine samples	Catecholamines	2
Blood samples	Creatinine	2
Blood samples	Testosterone	2
Saliva samples	Alpha amylase	2
Rectal temperature	Body temperature	2
Saliva samples	Chromogranin A	2
Blood samples	Peripheral blood mononuclear cells	2
Blood samples	Serotonin	2
Blood samples	Thyroid hormones	2
Blood samples	Estradiol	2
Urine samples	Testosterone	1
Rectal temperature	Corticosteroid	1
Urine samples	Corticosteroid	1
Urine samples	Albumin-Globuline ratio	1
Blood samples	Cortisone	1
Blood samples	Cytokine	1
Blood samples	Dopanine	1
Blood samples	Globuline	1
Blood samples	Insuline	1
Gene expression	Intestinal integrity	1
Blood samples	Malondialdehyde	1
Blood samples	Natural killer cytotoxicity	1
Blood samples	Neutrophil phagocytocis	1
Blood samples	Neutrophil:lymphocyte	1
Blood samples	Non esterified fatty acids	1
Blood samples	Phenylalanine	1
Rectal temperature	Post-weaning chronic diarrhoea	1
Blood samples	Progesterone	1
Blood samples	Prolactine	1
Blood samples	Retinol Binding Protein	1
Blood samples	Serum CRP	1
Blood samples	Substance P	1
Blood samples	Total protein	1
Blood samples	Total serum antioxidants	1
Blood samples	Total serum protein	1

## Sheet: S7.SS_LesionMarkers
S7. List of body lesion indicators and number of articles applied in the social stress model from the S4 table.
Methodology	Marker	Articles
Lesion score	Skin lesions	57
Lesion counting	Skin lesions	36
Lesion score	Tail biting	16
Welfare Quality® protocol	Skin lesions	5
Lesion counting	Tail biting	2
Zonderland protocol	Tail biting	2
Zonderland protocol	Skin lesions	1
3D cameras	Tail biting	1
Scan samples/ 10min	Tail biting	1
IR thermography	Tail biting	1

## Sheet: S8.SS_SocialMarkers
S8. List of social behvior indicator and number of articles applied in the social stress model from the S4 table.
Methodology	Behavior	Articles
Back test	Aggressive	5
Direct observations	Aggressive	37
Dominance index	Aggressive	1
Facial expressions	Aggressive	1
Human approach	Aggressive	1
Noldus MatMan	Aggressive	1
Noldus The Observer	Aggressive	5
Number of fights	Aggressive	1
Resident-intruder test	Aggressive	6
Scan sampling	Aggressive	8
Social Interactions	Aggressive	1
Sociometric mesures	Aggressive	1
Scan sampling	Biting	10
Direct observations	Biting	30
Detrended fluctuation analysis (DFA)	Biting	1
Facial expressions	Biting	1
Mangold Interact 15	Biting	1
Motion detection	Biting	1
Noldus The Observer	Biting	21
Welfare Quality® protocol	Biting	1
Direct observations	Chasing	7
Noldus The Observer	Chasing	6
Scan sampling	Chasing	1
Welfare Quality® protocol	Emotions	1
Composite aggressive score	Fighting behavior	1
Direct observations	Fighting behavior	35
Dominance index	Fighting behavior	3
Facial expressions	Fighting behavior	1
Fighting duration	Fighting behavior	3
Fights lost	Fighting behavior	2
Fights won	Fighting behavior	2
HeiTelPlayer	Fighting behavior	1
Iniciated fights	Fighting behavior	2
IR Thermography	Fighting behavior	1
Mangold Interact 15	Fighting behavior	1
Motion detection	Fighting behavior	1
Noldus MatMan	Fighting behavior	1
Noldus The Observer	Fighting behavior	21
Number of fights	Fighting behavior	5
Recevied fights	Fighting behavior	2
Resident-intruder test	Fighting behavior	2
Scan sampling	Fighting behavior	8
Social Interactions	Fighting behavior	1
Welfare Quality® protocol	Fighting behavior	1
Direct observations	Inter-individual distances	1
Detrended fluctuation analysis (DFA)	Mounting	1
Direct observations	Mounting	7
Mangold Interact 15	Mounting	1
Motion detection	Mounting	1
Noldus The Observer	Mounting	10
Resident-intruder test	Mounting	1
Scan sampling	Mounting	7
Direct observations	Nudging	16
Mangold Interact 15	Nudging	1
Noldus The Observer	Nudging	16
Scan sampling	Nudging	4

## Sheet: S9.IS_References
S9. Literature references for the immune-related stress model.
Citation	Reference
Ahasan et al. 2019	Ahasan ASMLSML, Invernizzi G, Farina G, Pilotto A, Barbé F, Bontempo V, et al. The effects of superoxide dismutase-rich melon pulp concentrate on inflammation, antioxidant status and growth performance of challenged post-weaning piglets. Animal. 2019;13(1):136–43.
Ahlberg et al. 2012	Ahlberg V, Lövgren Bengtsson K, Wallgren P, Fossum C. Global transcriptional response to ISCOM-Matrix adjuvant at the site of administration and in the draining lymph node early after intramuscular injection in pigs. Dev Comp Immunol [Internet]. 2012;38(1):17–26. Available from: http://dx.doi.org/10.1016/j.dci.2012.03.005
Almeida et al. 2020	Almeida HMS, Mechler-Dreibi ML, Sonálio K, Ferraz MES, Storino GY, Barbosa FO, et al. Cytokine expression and Mycoplasma hyopneumoniae burden in the development of lung lesions in experimentally inoculated pigs. Vet Microbiol [Internet]. 2020;244(February):108647. Available from: https://doi.org/10.1016/j.vetmic.2020.108647
Andrew et al. 2006	Andrew M, Morris K, Coupar B, Sproat K, Oke P, Bruce M, et al. Porcine interleukin-3 enhances DNA vaccination against classical swine fever. Vaccine. 2006;24(16):3241–7.
Annamalai et al. 2015	Annamalai T, Saif LJ, Lu Z, Jung K. Age-dependent variation in innate immune responses to porcine epidemic diarrhea virus infection in suckling versus weaned pigs. Vet Immunol Immunopathol [Internet]. 2015;168(3–4):193–202. Available from: http://dx.doi.org/10.1016/j.vetimm.2015.09.006
Antonson et al. 2017	Antonson AM, Radlowski EC, Lawson MA, Rytych JL, Johnson RW. Maternal viral infection during pregnancy elicits anti-social behavior in neonatal piglet offspring independent of postnatal microglial cell activation. Brain Behav Immun [Internet]. 2017;59:300–12. Available from: http://dx.doi.org/10.1016/j.bbi.2016.09.019
Antonson et al. 2018	Antonson AM, Balakrishnan B, Radlowski EC, Petr G, Johnson RW. Altered hippocampal gene expression and morphology in fetal piglets following maternal respiratory viral infection. Dev Neurosci. 2018;40(2):104–19.
Arce et al. 2014	Arce C, Lucena C, Moreno A, Garrido JJ. Proteomic analysis of intestinal mucosa responses to Salmonella enterica serovar typhimurium in naturally infected pig. Comp Immunol Microbiol Infect Dis [Internet]. 2014;37(1):59–67. Available from: http://dx.doi.org/10.1016/j.cimid.2013.10.008
Atanasova et al. 2011	Atanasova K, Van Gucht S, Barbé F, Duchateau L, Van Reeth K. Lipoteichoic acid from Staphylococcus aureus exacerbates respiratory disease in porcine respiratory coronavirus-infected pigs. Vet J [Internet]. 2011;188(2):210–5. Available from: http://dx.doi.org/10.1016/j.tvjl.2010.03.001
Azevedo et al. 2012	Azevedo MSP, Zhang W, Wen K, Gonzalez AM, Saif LJ, Yousef AE, et al. Lactobacillus acidophilus and Lactobacillus reuteri modulate cytokine responses in gnotobiotic pigs infected with human rotavirus. Benef Microbes. 2012;3(1):33–42.
Bahar et al. 2016	Bahar B, O’Doherty J V., Vigors S, Sweeney T. Activation of inflammatory immune gene cascades by lipopolysaccharide (LPS) in the porcine colonic tissue ex-vivo model. Clin Exp Immunol. 2016;186(2):266–76.
Balaji et al. 2000	Balaji R, Wright KJ, Hill CM, Dritz SS, Knoppel EL, Minton JE. Acute phase responses of pigs challenged orally with Salmonella typhimurium. J Anim Sci. 2000;78(7):1885–91.
Balasch et al. 2019	Balasch M, Fort M, Taylor LP, Díaz I, Mateu E, Calvert JG. Immune response development after vaccination of 1-day-old naïve pigs with a Porcine Reproductive and Respiratory Syndrome 1-based modified live virus vaccine. Porc Heal Manag. 2019;5(1):1–13.
Ballweg et al. 2016	Ballweg IC, Frölich K, Fandrey E, Kliem H, Pfaffl MW. Comparison of the immune competence of Turopolje, German Landrace × Turopolje, and German Landrace × Pietrain pigs after PRRSV vaccination. Vet Immunol Immunopathol [Internet]. 2016;174:35–44. Available from: http://dx.doi.org/10.1016/j.vetimm.2016.04.003
Bao et al. 2020	Bao C, Jiang H, Zhu R, Liu B, Xiao J, Li Z, et al. Differences in pig respiratory tract and peripheral blood immune responses to Actinobacillus pleuropneumoniae. Vet Microbiol [Internet]. 2020;247(April):108755. Available from: https://doi.org/10.1016/j.vetmic.2020.108755
Barba-Vidal et al. 2017	Barba-Vidal E, Castillejos L, Roll VFB, Cifuentes-Orjuela G, Moreno Muñoz JA, Martín-Orúe SM. The Probiotic combination of Bifidobacterium longum subsp. infantis CECT 7210 and Bifidobacterium animalis subsp. lactis BPl6 reduces pathogen loads and improves gut health of weaned piglets orally challenged with Salmonella Typhimurium. Front Microbiol. 2017;8(AUG):1–13.
Barbé et al. 2011	Barbé F, Atanasova K, Van Reeth K. Cytokines and acute phase proteins associated with acute swine influenza infection in pigs. Vet J. 2011;187(1):48–53.
Barnard et al. 2005	Barnard AL, Arriens A, Cox S, Barnett P, Kristensen B, Summerfield A, et al. Immune response characteristics following emergency vaccination of pigs against foot-and-mouth disease. Vaccine. 2005;23(8):1037–47.
Barnett et al. 2002	Barnett P V., Cox SJ, Aggarwal N, Gerber H, McCullough KC. Further studies on the early protective responses of pigs following immunisation with high potency foot and mouth disease vaccine. Vaccine. 2002;20(25–26):3197–208.
Barranco et al. 2012A	Barranco I, Gómez-Laguna J, Rodríguez-Gómez IM, Quereda JJ, Salguero FJ, Pallarés FJ, et al. Immunohistochemical expression of IL-12, IL-10, IFN-α and IFN-γ in lymphoid organs of porcine reproductive and respiratory syndrome virus-infected pigs. Vet Immunol Immunopathol [Internet]. 2012;149(3–4):262–71. Available from: http://dx.doi.org/10.1016/j.vetimm.2012.07.011
Barranco et al. 2012B	Barranco I, Gómez-Laguna J, Rodríguez-Gómez IM, Salguero FJ, Pallarés FJ, Carrasco L. Differential Expression of Proinflammatory Cytokines in the Lymphoid Organs of Porcine Reproductive and Respiratory Syndrome Virus-Infected Pigs. Transbound Emerg Dis. 2012;59(2):145–53.
Bearson et al. 2013	Bearson SMD, Allen HK, Bearson BL, Looft T, Brunelle BW, Kich JD, et al. Profiling the gastrointestinal microbiota in response to Salmonella: Low versus high Salmonella shedding in the natural porcine host. Infect Genet Evol [Internet]. 2013;16:330–40. Available from: http://dx.doi.org/10.1016/j.meegid.2013.03.022
Bearson et al. 2017	Bearson BL, Bearson SMD, Brunelle BW, Bayles DO, Lee IS, Kich JD. Salmonella DIVA vaccine reduces disease, colonization and shedding due to virulent S. Typhimurium infection in swine. J Med Microbiol. 2017;66(5):651–61.
Becker et al. 2020	Becker SL, Li Q, Burrough ER, Kenne D, Sahin O, Gould SA, et al. Effects of an F18 enterotoxigenic Escherichia coli challenge on growth performance, immunological status, and gastrointestinal structure of weaned pigs and the potential protective effect of direct-fed microbial blends. J Anim Sci. 2020;98(5):1–10.
Begni et al. 2006	Begni B, Amadori M, Ritelli M, Podavini D. Effects of IFN-α on the inflammatory response of swine leukocytes to bacterial endotoxin. J Interf Cytokine Res. 2005 Apr;25(4):202–8.
Bernard et al. 2016	Bernard J, Hutet E, Paboeuf F, Randriamparany T, Holzmuller P, Lancelot R, et al. Effect of O. porcinus tick salivary gland extract on the African swine fever virus infection in domestic pig. PLoS One. 2016;11(2):1–19.
Bernardini et al. 2014	Bernardini C, Grilli E, Duvigneau JC, Zannoni A, Tugnoli B, Gentilini F, et al. Cellular stress marker alteration and inflammatory response in pigs fed with an ochratoxin contaminated diet. Res Vet Sci [Internet]. 2014;97(2):244–50. Available from: http://dx.doi.org/10.1016/j.rvsc.2014.07.018
Bi et al. 2014	Bi Y, Li J, Yang L, Zhang S, Li Y, Jia X, et al. Assessment of the pathogenesis of Streptococcus suis type 2 infection in piglets for understanding streptococcal toxic shock-like syndrome, meningitis, and sequelae. Vet Microbiol [Internet]. 2014;173(3–4):299–309. Available from: http://dx.doi.org/10.1016/j.vetmic.2014.08.010
Bissonnette et al. 2016	Bissonnette N, Jiang XR, Matte JJ, Guay F, Talbot G, Bontempo V, et al. Effect of a post-weaning diet supplemented with functional feed additives on ileal transcriptome activity and serum cytokines in piglets challenged with lipopolysaccharide. Vet Immunol Immunopathol [Internet]. 2016;182:136–49. Available from: http://dx.doi.org/10.1016/j.vetimm.2016.10.004
Borghetti et al. 2011	Borghetti P, Saleri R, Ferrari L, Morganti M, De Angelis E, Franceschi V, et al. Cytokine expression, glucocorticoid and growth hormone changes after porcine reproductive and respiratory syndrome virus (PRRSV-1) infection in vaccinated and unvaccinated naturally exposed pigs. Comp Immunol Microbiol Infect Dis [Internet]. 2011;34(2):143–55. Available from: http://dx.doi.org/10.1016/j.cimid.2010.06…
Borghetti et al. 2013	Borghetti P, Morganti M, Saleri R, Ferrari L, De Angelis E, Cavalli V, et al. Innate pro-inflammatory and adaptive immune cytokines in PBMC of vaccinated and unvaccinated pigs naturally exposed to porcine circovirus type 2 (PCV2) infection vary with the occurrence of the disease and the viral burden. Vet Microbiol [Internet]. 2013;163(1–2):42–53. Available from: http://dx.doi.org/10.1016/j.vetmic…
Bouwhuis et al. 2017	Bouwhuis MA, McDonnell MJ, Sweeney T, Mukhopadhya A, O’Shea CJ, O’Doherty J V. Seaweed extracts and galacto-oligosaccharides improve intestinal health in pigs following Salmonella Typhimurium challenge. Animal. 2017;11(9):1488–96.
Boyer et al. 2015	Boyer PE, D’Costa S, Edwards LL, Milloway M, Susick E, Borst LB, et al. Early-life dietary spray-dried plasma influences immunological and intestinal injury responses to later-life Salmonella typhimurium challenge. Br J Nutr. 2015;113(5):783–93.
Bracarense et al. 2020	Bracarense APFL, Pierron A, Pinton P, Gerez JR, Schatzmayr G, Moll WD, et al. Reduced toxicity of 3-epi-deoxynivalenol and de-epoxy-deoxynivalenol through deoxynivalenol bacterial biotransformation: In vivo analysis in piglets. Food Chem Toxicol [Internet]. 2020;140(February):111241. Available from: https://doi.org/10.1016/j.fct.2020.111241
Brix-Christensen et al. 2005A	Brix-Christensen V, Vestergaard C, Andersen SK, Krog J, Andersen NT, Larsson A, et al. Evidence that acute hyperinsulinaemia increases the cytokine content in essential organs after an endotoxin challenge in a porcine model. Acta Anaesthesiol Scand. 2005;49(10):1429–35.
Brix-Christensen et al. 2005B	Brix-Christensen, V., Vestergaard, C., Andersen, S. K., Krog, J., Andersen, N. T., Larsson, A., Schmitz, O., & Toønnesen, E. (2005B). Evidence that acute hyperinsulinaemia increases the cytokine content in essential organs after an endotoxin challenge in a porcine model. Acta Anaesthesiologica Scandinavica, 49(10), 1429–1435. https://doi.org/10.1111/j.1399-6576.2005.00859.x
Brockmeier et al. 2008	Brockmeier, S. L., Loving, C. L., Nicholson, T. L., & Palmer, M. V. (2008). Coinfection of pigs with porcine respiratory coronavirus and Bordetella bronchiseptica. Veterinary Microbiology, 128(1–2), 36–47. https://doi.org/10.1016/j.vetmic.2007.09.025
Brogaard et al. 2015	Brogaard, L., Klitgaard, K., Heegaard, P. M. H., Hansen, M. S., Jensen, T. K., & Skovgaard, K. (2015). Concurrent host-pathogen gene expression in the lungs of pigs challenged with Actinobacillus pleuropneumoniae. BMC Genomics, 16(1), 1–15. https://doi.org/10.1186/s12864-015-1557-6
Brückmann et al. 2020	Brückmann, R., Tuchscherer, M., Tuchscherer, A., Gimsa, U., & Kanitz, E. (2020). Early-life maternal deprivation predicts stronger sickness behaviour and reduced immune responses to acute endotoxaemia in a pig model. International Journal of Molecular Sciences, 21(15), 1–22. https://doi.org/10.3390/ijms21155212
Buhl et al. 2009	Buhl, M., Gjedsted, J., Granfeldt, A., Larsen, P. O., Chew, M., Møller, N., & Tønnesen, E. (2009). Circulating free fatty acids do not contribute to the acute systemic inflammatory response. An experimental study in porcine endotoxaemia. Basic and Clinical Pharmacology and Toxicology, 105(5), 319–326. https://doi.org/10.1111/j.1742-7843.2009.00448.x
Burdick Sanchez et al. 2017	Burdick Sanchez, N. C., Broadway, P. R., Carroll, J. A., Gart, E. V., Bryan, L. K., & Lawhon, S. D. (2017). Weaned pigs experimentally infected with Salmonella display sexually dimorphic innate immune responses without affecting pathogen colonization patterns. Translational Animal Science, 1(1), 69–76. https://doi.org/10.2527/tas2016.0008
Burdick Sanchez et al. 2019A	Burdick Sanchez, N. C., Carroll, J. A., Broadway, P. R., Bass, B. E., & Frank, J. W. (2019A). Supplementation of a Lactobacillus acidophilus fermentation product can attenuate the acute phase response following a lipopolysaccharide challenge in weaned pigs. Animal, 13(1), 144–152. https://doi.org/10.1017/S1751731118001222
Burdick Sanchez et al. 2019B	Burdick Sanchez, N. C., Carroll, J. A., Corley, J. R., Broadway, P. R., & Callaway, T. R. (2019B). Changes in the Hematological Variables in Pigs Supplemented With Yeast Cell Wall in Response to a Salmonella Challenge in Weaned Pigs. Frontiers in Veterinary Science, 6(July), 1–13. https://doi.org/10.3389/fvets.2019.00246
Cai et al. 2014	Cai, H., Kuang, Z., Huang, K., Shi, J., Zhao, X., Chu, P., Huang, C., Ming, F., Xia, F., Yang, J., & Zhang, L. (2014). CpG oligodeoxynucleotide protect neonatal piglets from challenge with the enterotoxigenic E. coli. Veterinary Immunology and Immunopathology, 161(1–2), 66–76. https://doi.org/10.1016/j.vetimm.2014.07.003
Campbell et al. 2016	Campbell, J. M., Polo, J., & Crenshaw, J. (2016). Orally fed spray dried plasma modulated the immune response during respiratory challenges: A review. Journal of Animal Science, 94(7), 45–47. https://doi.org/10.2527/jas2015-9844
Campos et al. 2014A	Campos, P. H. R. F., Labussière, E., Hernández-García, J., Dubois, S., Renaudeau, D., & Noblet, J. (2014A). Effects of ambient temperature on energy and nitrogen utilization in lipopolysaccharide-challenged growing pigs. Journal of Animal Science, 92(11), 4909–4920. https://doi.org/10.2527/jas.2014-8108
Campos et al. 2014B	Campos, P. H. R. F., Merlot, E., Damon, M., Noblet, J., & Le Floc’h, N. (2014B). High ambient temperature alleviates the inflammatory response and growth depression in pigs challenged with Escherichia coli lipopolysaccharide. Veterinary Journal, 200(3), 404–409. https://doi.org/10.1016/j.tvjl.2014.04.001
Cao et al. 2013	Cao, Y., Lu, Z., Li, Y., Sun, P., Li, D., Li, P., Bai, X., Fu, Y., Bao, H., Zhou, C., Xie, B., Chen, Y., & Liu, Z. (2013). Poly(I: C) combined with multi-epitope protein vaccine completely protects against virulent foot-and-mouth disease virus challenge in pigs. Antiviral Research, 97(2), 145–153. https://doi.org/10.1016/j.antiviral.2012.11.009
Cao et al. 2018	Cao, S., Zhang, Q., Wang, C. C., Wu, H., Jiao, L., Hong, Q., & Hu, C. (2018). LPS challenge increased intestinal permeability, disrupted mitochondrial function and triggered mitophagy of piglets. Innate Immunity, 24(4), 221–230. https://doi.org/10.1177/1753425918769372
Carroll et al. 2001	Carroll, J. A., Matteri, R. L., Dyer, C. J., Beausang, L. A., & Zannelli, M. E. (2001). Impact of environmental temperature on response of neonatal pigs to an endotoxin challenge. American Journal of Veterinary Research, 62(4), 561–566. https://doi.org/10.2460/ajvr.2001.62.561
Carroll et al. 2002	Carroll, J. A., Touchette, K. J., Matteri, R. L., Dyer, C. J., & Allee, G. L. (2002). Effect of spray-dried plasma and lipopolysaccharide exposure on weaned pigs: II. Effects on the hypothalamic-pituitary-adrenal axis of weaned pigs. Journal of Animal Science, 80(2), 502–509. https://doi.org/10.2527/2002.802502x
Carroll et al. 2003	Carroll, J. A., Touchette, K. J., Matteri, R. L., Dyer, C. J., Allee, G. L., Gaines, A. M., Spencer, J. D., Allee, G. L., Kattesh, H. G., Roberts, M. P., & Zannelli, M. E. (2003). Effect of menhaden fish oil supplementation and lipopolysaccharide exposure on nursery pigs I. Effects on the immune axis when fed diets containing spray-dried plasma. Domestic Animal Endocrinology, 80(4), 502–509. http…
Carroll et al. 2005	Carroll, J. A., Carter, D. B., Korte, S. W., & Prather, R. S. (2005). Evaluation of the acute phase response in cloned pigs following a lipopolysaccharide challenge. Domestic Animal Endocrinology, 29(3), 564–572. https://doi.org/10.1016/j.domaniend.2005.03.009
Carter and Curiel 2005	Carter, Q. L., & Curiel, R. E. (2005). Interleukin-12 (IL-12) ameliorates the effects of porcine respiratory and reproductive syndrome virus (PRRSV) infection. Veterinary Immunology and Immunopathology, 107(1–2), 105–118. https://doi.org/10.1016/j.vetimm.2005.04.003
Chai et al. 2014	Chai, W., Wang, Z., Janczyk, P., Twardziok, S., Blohm, U., Osterrieder, N., & Burwinkel, M. (2014). Elevated dietary zinc oxide levels do not have a substantial effect on porcine reproductive and respiratory syndrome virus (PPRSV) vaccination and infection. Virology Journal, 11(1), 1–5. https://doi.org/10.1186/1743-422X-11-140
Chai et al. 2020	Chai, W., Liu, Z., Sun, Z., Su, L., Zhang, C., & Huang, L. (2020). Efficacy of two porcine reproductive and respiratory syndrome (PRRS) modified-live virus (MLV) vaccines against heterologous NADC30-like PRRS virus challenge. Veterinary Microbiology, 248(May), 108805. https://doi.org/10.1016/j.vetmic.2020.108805
Changhua et al. 2005	Changhua, L., Jindong, Y., Defa, L., Lidan, Z., Shiyan, Q., & Jianjun, X. (2005). Conjugated linoleic acid attenuates the production and gene expression of proinflammatory cytokines in weaned pigs challenged with lipopolysaccharide. Journal of Nutrition, 135(2), 239–244. https://doi.org/10.1093/jn/135.2.239
Charerntantanakul et al. 2006	Charerntantanakul, W., Platt, R., Johnson, W., Roof, M., Vaughn, E., & Roth, J. A. (2006). Immune responses and protection by vaccine and various vaccine adjuvant candidates to virulent porcine reproductive and respiratory syndrome virus. Veterinary Immunology and Immunopathology, 109(1–2), 99–115. https://doi.org/10.1016/j.vetimm.2005.07.026
Charerntantanakul et al. 2018	Charerntantanakul, W., & Pongjaroenkit, S. (2018). Co-administration of saponin quil A and PRRSV-1 modified-live virus vaccine up-regulates gene expression of type I interferon-regulated gene, type I and II interferon, and inflammatory cytokines and reduces viremia in response to PRRSV-2 challenge. Veterinary Immunology and Immunopathology, 205(September), 24–34. https://doi.org/10.1016/j.vetimm.…
Chattha et al. 2013	Chattha, K. S., Kandasamy, S., Vlasova, A. N., & Saif, L. J. (2013). Vitamin A deficiency impairs adaptive B and T cell responses to a prototype monovalent attenuated human rotavirus vaccine and virulent human rotavirus challenge in a gnotobiotic piglet model. PLoS ONE, 8(12), 1–15. https://doi.org/10.1371/journal.pone.0082966
Che et al. 2012	Che, T. M., Song, M., Liu, Y., Johnson, R. W., Kelley, K. W., Van Alstine, W. G., Dawson, K. A., & Pettigrew, J. E. (2012). Mannan oligosaccharide increases serum concentrations of antibodies and inflammatory mediators in weanling pigs experimentally infected with porcine reproductive and respiratory syndrome virus. Journal of Animal Science, 90(8), 2784–2793. https://doi.org/10.2527/jas.2011-4518
Che et al. 2017	Che, L., Xu, Q., Wu, C., Luo, Y., Huang, X., Zhang, B., Auclair, E., Kiros, T., Fang, Z., Lin, Y., Xu, S., Feng, B., Li, J., & Wu, D. (2017). Effects of dietary live yeast supplementation on growth performance, diarrhoea severity, intestinal permeability and immunological parameters of weaned piglets challenged with enterotoxigenic Escherichia coli K88. British Journal of Nutrition, 118(11), 949–…
Chen et al. 2005	Chen, Z., Chen, H., Rhee, P., Koustova, E., Ayuste, E. C., Honma, K., Nadel, A., & Alam, H. B. (2005). Induction of profound hypothermia modulates the immune/inflammatory response in a swine model of lethal hemorrhage. Resuscitation, 66(2), 209–216. https://doi.org/10.1016/j.resuscitation.2005.01.021
Chen et al. 2008	Chen, Y. J., Kim, I. H., Cho, J. H., Min, B. J., Yoo, J. S., & Wang, Q. (2008). Effect of δ-aminolevulinic acid on growth performance, nutrient digestibility, blood parameters and the immune response of weanling pigs challenged with Escherichia coli lipopolysaccharide. Livestock Science, 114(1), 108–116. https://doi.org/10.1016/j.livsci.2007.04.015
Chen et al. 2009A	Chen, Q., Liu, Z., & He, J. H. (2009A). Achyranthes bidentata polysaccharide enhances immune response in weaned piglets. Immunopharmacology and Immunotoxicology, 31(2), 253–260. https://doi.org/10.1080/08923970802439795
Chen et al. 2009B	Chen, Y. J., Kim, I. H., Cho, J. H., Yoo, J. S., Wang, Y., Huang, Y., Kim, H. J., & Shin, S. O. (2009B). Effects of chitooligosaccharide supplementation on growth performance, nutrient digestibility, blood characteristics and immune responses after lipopolysaccharide challenge in weanling pigs. Livestock Science, 124(1–3), 255–260. https://doi.org/10.1016/j.livsci.2009.02.006
Chen et al. 2012	Chen, Y., Chen, D., Tian, G., He, J., Mao, X., Mao, Q., & Yu, B. (2012). Dietary arginine supplementation alleviates immune challenge induced by Salmonella enterica serovar Choleraesuis bacterin potentially through the Toll-like receptor 4-myeloid differentiation factor 88 signalling pathway in weaned piglets. British Journal of Nutrition, 108(6), 1069–1076. https://doi.org/10.1017/S0007114511006…
Chen et al. 2014	Chen, Q., Ding, Z., Qiu, W., & He, J. H. (2014). Achyranthes bidentatci polysaccharide decreases inflammatory cytokine secretion in weaned piglets after LPS challenge. Journal of Animal and Veterinary Advances, 13(7), 454–459. https://doi.org/10.3923/javaa.2014.454.459
Chen et al. 2017A	Chen, H., Hu, H., Chen, D., Tang, J., Yu, B., Luo, J., He, J., Luo, Y., Yu, J., & Mao, X. (2017A). Dietary Pectic Oligosaccharide Administration Improves Growth Performance and Immunity in Weaned Pigs Infected by Rotavirus. Journal of Agricultural and Food Chemistry, 65(14), 2923–2929. https://doi.org/10.1021/acs.jafc.7b00039
Chen et al. 2017B	Chen, Y., Mou, D., Hu, L., Zhen, J., Che, L., Fang, Z., Xu, S., Lin, Y., Feng, B., Li, J., & Wu, D. (2017B). Effects of maternal low-energy diet during gestation on intestinal morphology, disaccharidase activity, and immune response to lipopolysaccharide challenge in pig offspring. Nutrients, 9(10). https://doi.org/10.3390/nu9101115
Chen et al. 2018A	Chen, J., Yu, X., Zheng, Q., Hou, L., Du, L., Zhang, Y., Qiao, X., Hou, J., & Huang, K. (2018A). The immunopotentiator CVC1302 enhances immune efficacy and protective ability of foot-and-mouth disease virus vaccine in pigs. Vaccine, 36(52), 7929–7935. https://doi.org/10.1016/j.vaccine.2018.11.012
Chen et al. 2018B	Chen, Y., Song, T., Xiao, Y. Le, Wan, X., Yang, L., Li, J., Zeng, G., Fang, P., Wang, Z. Z., & Gao, R. (2018B). Enhancement of immune response of piglets to PCV-2 vaccine by porcine IL-2 and fusion IL-4/6 gene entrapped in chitosan nanoparticles. Research in Veterinary Science, 117(December 2017), 224–232. https://doi.org/10.1016/j.rvsc.2017.12.004
Chen et al. 2019	Chen, W. Bin, Fang, R. J., Wu, X., Cheng, Z. Bin, & Tian, Y. B. (2019). The effects of zinc methionine chelate and ZnSo 4 on the growth performance and immune function of the weaned piglets and on IPEC-J2 cell immune function. Kafkas Universitesi Veteriner Fakultesi Dergisi, 25(2), 185–192. https://doi.org/10.9775/kvfd.2018.20654
Chen et al. 2020	Chen, F., Wang, H., Chen, J., Liu, Y., Wen, W., Li, Y., & Huang, X. (2020). Lactobacillus delbrueckii Ameliorates Intestinal Integrity and Antioxidant Ability in Weaned Piglets after a Lipopolysaccharide Challenge. Oxidative Medicine and Cellular Longevity, 2020. https://doi.org/10.1155/2020/6028606
Cheng et al. 2007	Cheng, G., Zhao, X., Yan, W., Wang, W., Zuo, X., Huang, K., Liu, Y., Chen, J., Wang, J., Cong, W., Liu, M., Gao, H., Chen, J., Lu, Y., & Zheng, Z. (2007). Alpha interferon is a powerful adjuvant for a recombinant protein vaccine against foot-and-mouth disease virus in swine, and an effective stimulus of in vivo immune response. Vaccine, 25(28), 5199–5208. https://doi.org/10.1016/j.vaccine.2007.04…
Cheng et al. 2010	Cheng, Q., Jiang, Z., Xu, C., Li, H., Cao, D., Yang, Z., Cao, G., & Linghua, Z. (2010). CpG oligodeoxynucleotide promotes protective immunity in the enteric mucosa and suppresses enterotoxigenic E. coli in the weaning piglets. International Immunopharmacology, 10(10), 1249–1260. https://doi.org/10.1016/j.intimp.2010.07.006
Chirullo et al. 2015	Chirullo, B., Pesciaroli, M., Drumo, R., Ruggeri, J., Razzuoli, E., Pistoia, C., Petrucci, P., Martinelli, N., Cucco, L., Moscati, L., Amadori, M., Magistrali, C. F., Alborali, G. L., & Pasquali, P. (2015). Salmonella Typhimurium exploits inflammation to its own advantage in piglets. Frontiers in Microbiology, 6(SEP), 1–8. https://doi.org/10.3389/fmicb.2015.00985
Choe et al. 2020	Choe, S., Kim, J. H., Kim, K. S., Song, S., Cha, R. M., Kang, W. C., Kim, H. J., Park, G. N., Shin, J., Jo, H. N., Cho, I. S., Hyun, B. H., Park, B. K., & An, D. J. (2020). Adverse effects of classical swine fever virus lom vaccine and jeju lom strains in pregnant sows and specific pathogen-free pigs. Pathogens, 9(1). https://doi.org/10.3390/pathogens9010018
Chung and Chae 2003	Chung, H. K., & Chae, C. (2003). Expression of interleukin-10 and interleukin-12 in piglets experimentally infected with porcine reproductive and respiratory syndrome virus (PRRSV). Journal of Comparative Pathology, 129(2–3), 205–212. https://doi.org/10.1016/S0021-9975(03)00036-7
Chytilová et al. 2013	Chytilová, M., Mudroňová, D., Nemcová, R., Gancarčíková, S., Buleca, V., Koščová, J., & Tkáčiková, Ľ. (2013). Anti-inflammatory and immunoregulatory effects of flax-seed oil and Lactobacillus plantarum - BiocenolTM LP96 in gnotobiotic pigs challenged with enterotoxigenic Escherichia coli. Research in Veterinary Science, 95(1), 103–109. https://doi.org/10.1016/j.rvsc.2013.02.002
Clouard et al. 2015	Clouard, C., Souza, A. S., Gerrits, W. J. J., Hovenier, R., Lammers, A., & Bolhuis, J. E. (2015). Maternal fish oil supplementation affects the social behavior, brain fatty acid profile, and sickness response of piglets. Journal of Nutrition, 145(9), 2176–2184. https://doi.org/10.3945/jn.115.214650
Collado-Romero et al. 2010	Collado-Romero, M., Arce, C., Ramírez-Boo, M., Carvajal, A., & Garrido, J. J. (2010). Quantitative analysis of the immune response upon Salmonella typhimurium infection along the porcine intestinal gut. Veterinary Research, 41(2). https://doi.org/10.1051/vetres/2009072
Collado-Romero et al. 2012	Collado-Romero, M., Martins, R. P., Arce, C., Moreno, Á., Lucena, C., Carvajal, A., & Garrido, J. J. (2012). An in vivo proteomic study of the interaction between Salmonella Typhimurium and porcine ileum mucosa. Journal of Proteomics, 75(7), 2015–2026. https://doi.org/10.1016/j.jprot.2012.01.001
Collado-Romero et al. 2015	Collado-Romero, M., Aguilar, C., Arce, C., Lucena, C., Codrea, M. C., Morera, L., Bendixen, E., Moreno, Á., & Garrido, J. J. (2015). Quantitative proteomics and bioinformatic analysis provide new insight into the dynamic response of porcine intestine to Salmonella Typhimurium. Frontiers in Cellular and Infection Microbiology, 5(SEP). https://doi.org/10.3389/fcimb.2015.00064
Collier et al. 2010	Collier, C. T., Carroll, J. A., Callaway, T. R., & Arthington, J. D. (2010). Oral administration of citrus pulp reduces gastrointestinal recovery of orally dosed Escherichia coli F18 in weaned pigs. In Journal of Animal and Veterinary Advances (Vol. 9, Issue 16, pp. 2140–2145). https://doi.org/10.3923/javaa.2010.2140.2145
Collier et al. 2011A	Collier, C. T., Carroll, J. A., Ballou, M. A., Starkey, J. D., & Sparks, J. C. (2011A). Oral administration of Saccharomyces cerevisiae boulardii reduces mortality associated with immune and cortisol responses to Escherichia coli endotoxin in pigs. Journal of Animal Science, 89(1), 52–58. https://doi.org/10.2527/jas.2010-2944
Collier et al. 2011B	Collier, C. T., Williams, P. N., Carroll, J. A., Welsh, T. H., & Laurenz, J. C. (2011B). Effect of maternal restraint stress during gestation on temporal lipopolysaccharide-induced neuroendocrine and immune responses of progeny. Domestic Animal Endocrinology, 40(1), 40–50. https://doi.org/10.1016/j.domaniend.2010.08.005
Cook et al. 2014	Cook, N. J., Chabot, B., Lui, T., Bench, C. J., & Schaefer, A. L. (2014). Infrared thermography detects febrile and behavioural responses to vaccination of weaned piglets. Animal, 17(1), 339–346. https://doi.org/10.1017/S1751731114002481
Cook et al. 2018	Cook, N. J., Bench, C. J., Liu, T., Chabot, B., & Schaefer, A. L. (2018). The automated analysis of clustering behaviour of piglets from thermal images in response to immune challenge by vaccination. Animal, 12(1), 122–133. https://doi.org/10.1017/S1751731117001239
Costa et al. 2014	Costa-Hurtado, M., Olvera, A., Martinez-Moliner, V., Galofré-Milà, N., Martínez, P., Dominguez, J., & Aragon, V. (2013). Changes in macrophage phenotype after infection of pigs with haemophilus parasuis strains with different levels of virulence. Infection and Immunity, 81(7), 2327–2333. https://doi.org/10.1128/IAI.00056-13
Costa-Hurtado et al. 2013	Costa, M. O., Hill, J. E., Fernando, C., Lemieux, H. D., Detmer, S. E., Rubin, J. E., & Harding, J. C. S. (2014). Confirmation that “ Brachyspira hampsonii” clade I (Canadian strain 30599) causes mucohemorrhagic diarrhea and colitis in experimentally infected pigs. BMC Veterinary Research, 10, 1–12. https://doi.org/10.1186/1746-6148-10-129
Couret et al. 2009	Couret, D., Prunier, A., Mounier, A. M., Thomas, F., Oswald, I. P., & Merlot, E. (2009). Comparative effects of a prenatal stress occurring during early or late gestation on pig immune response. Physiology and Behavior, 98(4), 498–504. https://doi.org/10.1016/j.physbeh.2009.08.003
Cox et al. 2003	Cox, S. J., Aggarwal, N., Statham, R. J., & Barnett, P. V. (2003). Longevity of antibody and cytokine responses following vaccination with high potency emergency FMD vaccines. Vaccine, 21(13–14), 1336–1347. https://doi.org/10.1016/S0264-410X(02)00691-6
Cox et al. 2011	Cox, S. J., Gubbins, S., & Barnett, P. V. (2011). IL-6 production following vaccination in pigs-An additional immune response parameter for assessing FMD vaccine efficacy? Vaccine, 29(29–30), 4704–4708. https://doi.org/10.1016/j.vaccine.2011.04.100
Czyzewska-Dors et al. 2017	Czyzewska-Dors, E., Dors, A., Kwit, K., Stasiak, E., & Pomorska-Mól, M. (2017). Pig lung immune cytokine response to the swine influenza virus and the Actinobacillus pleuropneumoniae infection. Journal of Veterinary Research (Poland), 61(3), 259–265. https://doi.org/10.1515/jvetres-2017-0036
Da et al. 2007	Da, J., Chen, L., & Hedenstierna, G. (2007). Nitric oxide up-regulates the glucocorticoid receptor and blunts the inflammatory reaction in porcine endotoxin sepsis. Critical Care Medicine, 35(1), 26–32. https://doi.org/10.1097/01.CCM.0000250319.91575.BB
Dänicke et al. 2013	Dänicke, S., Brosig, B., Kersten, S., Kluess, J., Kahlert, S., Panther, P., Diesing, A. K., & Rothkötter, H. J. (2013). The Fusarium toxin deoxynivalenol (DON) modulates the LPS induced acute phase reaction in pigs. Toxicology Letters, 220(2), 172–180. https://doi.org/10.1016/j.toxlet.2013.04.005
Darwich et al. 2008	Darwich, L., Segalés, J., Resendes, A., Balasch, M., Plana-Durán, J., & Mateu, E. (2008). Transient correlation between viremia levels and IL-10 expression in pigs subclinically infected with porcine circovirus type 2 (PCV2). Research in Veterinary Science, 84(2), 194–198. https://doi.org/10.1016/j.rvsc.2007.04.005
Davis et al. 2010	Davis, B. L., Fraser, J. N., Burkey, T. E., Skjolaas, K. A., Dritz, S. S., Johnson, B. J., & Minton, J. E. (2010). Oral inoculation with Salmonella enterica serovar Typhimurium or Choleraesuis promotes divergent responses in the somatotropic growth axis of swine. Journal of Animal Science, 88(5), 1642–1648. https://doi.org/10.2527/jas.2009-2259
de Groot et al. 2007	de Groot, J., Kranendonk, G., Fillerup, M., Hopster, H., Boersma, W., Hodgson, D., van Reenen, K., & Taverne, M. (2007). Response to LPS in female offspring from sows treated with cortisol during pregnancy. Physiology and Behavior, 90(4), 612–618. https://doi.org/10.1016/j.physbeh.2006.11.013
De Keyser et al. 2019	De Keyser, K., Dierick, N., Kanto, U., Hongsapak, T., Buyens, G., Kuterna, L., & Vanderbeke, E. (2019). Medium-chain glycerides affect gut morphology, immune- and goblet cells in post-weaning piglets: In vitro fatty acid screening with Escherichia coli and in vivo consolidation with LPS challenge. Journal of Animal Physiology and Animal Nutrition, 103(1), 221–230. https://doi.org/10.1111/jpn.12998
de la Fuente et al. 2009	de la Fuente, A. J. M., Gutiérrez-Martín, C. B., Rodríguez-Barbosa, J. I., Martínez-Martínez, S., Frandoloso, R., Tejerina, F., & Rodríguez-Ferri, E. F. (2009). Blood cellular immune response in pigs immunized and challenged with Haemophilus parasuis. Research in Veterinary Science, 86(2), 230–234. https://doi.org/10.1016/j.rvsc.2008.07.010
Deblanc et al. 2013	Deblanc, C., Robert, F., Pinard, T., Gorin, S., Quéguiner, S., Gautier-Bouchardon, A. V., Ferré, S., Garraud, J. M., Cariolet, R., Brack, M., & Simon, G. (2013). Pre-infection of pigs with Mycoplasma hyopneumoniae induces oxidative stress that influences outcomes of a subsequent infection with a swine influenza virus of H1N1 subtype. Veterinary Microbiology, 162(2–4), 643–651. https://doi.org/10.…
Deng et al. 2014	Deng, H., Xu, L., Tang, Z. R., Lai, X., Xiao, D. H., Shi, B. S., Zhang, X. L., Sun, Z. H., Zhang, Z., & Sun, W. Z. (2014). Effects of orally administered Escherichia coli Nissle 1917 on growth performance and jejunal mucosal membrane integrity, morphology, immune parameters and antioxidant capacity in early weaned piglets. Animal Feed Science and Technology, 198, 286–294. https://doi.org/10.1016/…
Desaldeleer et al. 2014	Desaldeleer, C., Ferret-Bernard, S., de Quelen, F., Le Normand, L., Perrier, C., Savary, G., Romé, V., Michel, C., Mourot, J., Le Huërou-Luron, I., & Boudry, G. (2014). Maternal 18:3n-3 favors piglet intestinal passage of LPS and promotes intestinal anti-inflammatory response to this bacterial ligand. Journal of Nutritional Biochemistry, 25(10), 1090–1098. https://doi.org/10.1016/j.jnutbio.2014.0…
Díaz et al. 2003	Díaz, M. A., Villalobos, N., De Aluja, A., Rosas, G., Goméz-Conde, E., Hernández, P., Larralde, C., Sciutto, E., & Fragoso, G. (2003). Th1 and Th2 indices of the immune response in pigs vaccinated against Taenia solium cysticercosis suggest various host immune strategies against the parasite. Veterinary Immunology and Immunopathology, 93(3–4), 81–90. https://doi.org/10.1016/S0165-2427(03)00071-0
Díaz et al. 2005	Díaz, I., Darwich, L., Pappaterra, G., Pujols, J., & Mateu, E. (2005). Immune responses of pigs after experimental infection with a European strain of Porcine reproductive and respiratory syndrome virus. Journal of General Virology, 86(7), 1943–1951. https://doi.org/10.1099/vir.0.80959-0
Díaz et al. 2006	Díaz, I., Darwich, L., Pappaterra, G., Pujols, J., & Mateu, E. (2006). Different European-type vaccines against porcine reproductive and respiratory syndrome virus have different immunological properties and confer different protection to pigs. Virology, 351(2), 249–259. https://doi.org/10.1016/j.virol.2006.03.046
Díaz et al. 2012	Díaz, I., Gimeno, M., Darwich, L., Navarro, N., Kuzemtseva, L., López, S., Galindo, I., Segalés, J., Martín, M., Pujols, J., & Mateu, E. (2012). Characterization of homologous and heterologous adaptive immune responses in porcine reproductive and respiratory syndrome virus infection. Veterinary Research, 43(1), 1–15. https://doi.org/10.1186/1297-9716-43-30
Dieste-Pérez et al. 2014	Dieste-Pérez, L., Blasco, J. M., De Miguel, M. J., Marín, C. M., Barberán, M., Conde-Álvarez, R., Moriyón, I., & Muñoz, P. M. (2014). Performance of skin tests with allergens from B. melitensis B115 and rough B. abortus mutants for diagnosing swine brucellosis. Veterinary Microbiology, 168(1), 161–168. https://doi.org/10.1016/j.vetmic.2013.10.024
Döll et al. 2009	Döll, S., Schrickx, J. A., Dänicke, S., & Fink-Gremmels, J. (2009). Deoxynivalenol-induced cytotoxicity, cytokines and related genes in unstimulated or lipopolysaccharide stimulated primary porcine macrophages. Toxicology Letters, 184(2), 97–106. https://doi.org/10.1016/j.toxlet.2008.10.024
Dotti et al. 2011	Dotti, S., Villa, R., Sossi, E., Guadagnini, G., Salvini, F., Ferrari, M., & Amadori, M. (2011). Comparative evaluation of PRRS virus infection in vaccinated and naïve pigs. Research in Veterinary Science, 90(2), 218–225. https://doi.org/10.1016/j.rvsc.2010.06.011
Duan et al. 2019	Duan, Y., Zheng, C., Zhong, Y., Song, B., Yan, Z., Kong, X., Deng, J., Li, F., & Yin, Y. (2019). Beta-hydroxy beta-methyl butyrate decreases muscle protein degradation via increased Akt/FoxO3a signaling and mitochondrial biogenesis in weanling piglets after lipopolysaccharide challenge. Food and Function, 10(8), 5152–5165. https://doi.org/10.1039/c9fo00769e
Dwivedi et al. 2011A	Dwivedi, V., Manickam, C., Patterson, R., Dodson, K., Murtaugh, M., Torrelles, J. B., Schlesinger, L. S., & Renukaradhya, G. J. (2011). Cross-protective immunity to porcine reproductive and respiratory syndrome virus by intranasal delivery of a live virus vaccine with a potent adjuvant. Vaccine, 29(23), 4058–4066. https://doi.org/10.1016/j.vaccine.2011.03.006
Dwivedi et al. 2011B	Dwivedi, V., Manickam, C., Patterson, R., Dodson, K., Weeman, M., & Renukaradhya, G. J. (2011). Intranasal delivery of whole cell lysate of Mycobacterium tuberculosis induces protective immune responses to a modified live porcine reproductive and respiratory syndrome virus vaccine in pigs. Vaccine, 29(23), 4067–4076. https://doi.org/10.1016/j.vaccine.2011.03.005
Dwivedi et al. 2013	Dwivedi, V., Manickam, C., Binjawadagi, B., & Renukaradhya, G. J. (2013). PLGA nanoparticle entrapped killed porcine reproductive and respiratory syndrome virus vaccine helps in viral clearance in pigs. Veterinary Microbiology, 166(1–2), 47–58. https://doi.org/10.1016/j.vetmic.2013.04.029
Eamens et al. 2006	Eamens, G. J., Chin, J. C., Turner, B., & Barchia, I. (2006). Evaluation of Erysipelothrix rhusiopathiae vaccines in pigs by intradermal challenge and immune responses. Veterinary Microbiology, 116(1–3), 138–148. https://doi.org/10.1016/j.vetmic.2006.03.018
Eblé et al. 2006	Eblé, P. L., De Bruin, M. G. M., Bouma, A., Van Hemert-Kluitenberg, F., & Dekker, A. (2006). Comparison of immune responses after intra-typic heterologous and homologous vaccination against foot-and-mouth disease virus infection in pigs. Vaccine, 24(9), 1274–1281. https://doi.org/10.1016/j.vaccine.2005.09.040
Eicher et al. 2006	Eicher, S. D., McKee, C. A., Carroll, J. A., & Pajor, E. A. (2006). Supplemental vitamin C and yeast cell wall β-glucan as growth enhancers in newborn pigs and as immunomodulators after an endotoxin challenge after weaning. Journal of Animal Science, 84(9), 2352–2360. https://doi.org/10.2527/jas.2005-770
Elizondo-Quiroga et al. 2019	Elizondo-Quiroga, D., Zapata-Cuellar, L., Uribe-Flores, J. A., Gaona-Bernal, J., Camacho-Villegas, T. A., Manuel-Cabrera, C. A., Trujillo-Ortega, M. E., Ramírez-Hernández, G., Herradora-Lozano, M. A., Mercado-García, M. D. C., & Gutiérrez Ortega, A. (2019). An Escherichia coli-Expressed Porcine Reproductive and Respiratory Syndrome Virus Chimeric Protein Induces a Specific Immunoglobulin G Respon…
Escribano et al. 2014	Escribano, D., Campos, P. H. R. F., Gutiérrez, A. M., Le Floc’h, N., Cerón, J. J., & Merlot, E. (2014). Effect of repeated administration of lipopolysaccharide on inflammatory and stress markers in saliva of growing pigs. Veterinary Journal, 200(3), 393–397. https://doi.org/10.1016/j.tvjl.2014.04.007
Fan et al. 2016	Fan, Y. H., Lin, Y. L., Hwang, Y. C., Yang, H. C., Chiu, H. C., Chiou, S. H., Jong, M. H., Chow, K. C., & Lin, C. C. (2016). T-cell factor-4 and MHC upregulation in pigs receiving a live attenuated classical swine fever virus (CSFV) vaccine strain with interferon-gamma adjuvant. Veterinary Journal, 216, 148–156. https://doi.org/10.1016/j.tvjl.2016.07.009
Fan et al. 2019	Fan, C., Han, J., Liu, X., Zhang, F., Long, Y., & Xie, Q. (2019). Modulation of hypoxia-inducible factor-1α/cyclo-oxygenase-2 pathway associated with attenuation of intestinal mucosa inflammatory damage by Acanthopanax senticosus polysaccharides in lipopolysaccharide-challenged piglets. British Journal of Nutrition, 122(6), 666–675. https://doi.org/10.1017/S0007114519001363
Fang et al. 2014	Fang, C. L., Sun, H., Wu, J., Niu, H. H., & Feng, J. (2014). Effects of sodium butyrate on growth performance, haematological and immunological characteristics of weanling piglets. Journal of Animal Physiology and Animal Nutrition, 98(4), 680–685. https://doi.org/10.1111/jpn.12122
Feng et al. 2003	Feng, W. H., Tompkins, M. B., Xu, J. S., Zhang, H. X., & McCaw, M. B. (2003). Analysis of constitutive cytokine expression by pigs infected in-utero with porcine reproductive and respiratory syndrome virus. Veterinary Immunology and Immunopathology, 94(1–2), 35–45. https://doi.org/10.1016/S0165-2427(03)00059-X
Ferguson et al. 2019	Ferguson, S. H., Foster, D. M., Sherry, B., Magness, S. T., Nielsen, D. M., & Gookin, J. L. (2019). Interferon-λ3 Promotes Epithelial Defense and Barrier Function Against Cryptosporidium parvum Infection. Cellular and Molecular Gastroenterology and Hepatology (CMGH), 8(1), 1–20. https://doi.org/10.1016/j.jcmgh.2019.02.007
Fernandez et al. 2009	Fernandes, L. T., Tomás, A., Bensaid, A., Pérez-Enciso, M., Sibila, M., Sánchez, A., & Segalés, J. (2009). Exploratory study on the transcriptional profile of pigs subclinically infected with porcine circovirus type 2. Animal Biotechnology, 20(3), 96–109. https://doi.org/10.1080/10495390902885785
Ferrari et al. 2013	Ferrari, L., Martelli, P., Saleri, R., De Angelis, E., Cavalli, V., Bresaola, M., Benetti, M., & Borghetti, P. (2013). Lymphocyte activation as cytokine gene expression and secretion is related to the porcine reproductive and respiratory syndrome virus (PRRSV) isolate after in vitro homologous and heterologous recall of peripheral blood mononuclear cells (PBMC) from pigs . Veterinary Immunology a…
Ferrarini et al. 2015	Ferrarini, G., Borghetti, P., De Angelis, E., Ferrari, L., Canelli, E., Catella, A., Di Lecce, R., & Martelli, P. (2015). Immunoregulatory signal FoxP3, cytokine gene expression and IFN-γ cell responsiveness upon porcine reproductive and respiratory syndrome virus (PRRSV) natural infection. Research in Veterinary Science, 103, 96–102. https://doi.org/10.1016/j.rvsc.2015.09.018
Fort et al. 2009	Fort, M., Fernandes, L. T., Nofrarias, M., Díaz, I., Sibila, M., Pujols, J., Mateu, E., & Segalés, J. (2009). Development of cell-mediated immunity to porcine circovirus type 2 (PCV2) in caesarean-derived, colostrum-deprived piglets. Veterinary Immunology and Immunopathology, 129(1–2), 101–107. https://doi.org/10.1016/j.vetimm.2008.12.024
Fossum et al. 2014	Fossum, C., Hjertner, B., Ahlberg, V., Charerntantanakul, W., McIntosh, K., Fuxler, L., Balagunaseelan, N., Wallgren, P., & Lövgren Bengtsson, K. (2014). Early inflammatory response to the saponin adjuvant Matrix-M in the pig. Veterinary Immunology and Immunopathology, 158(1–2), 53–61. https://doi.org/10.1016/j.vetimm.2013.07.007
Fournout et al. 2000	Fournout, S., Dozois, C. M., Odin, M., Desautels, C., Pérès, S., Hérault, F., Daigle, F., Segafredo, C., Laffitte, J., Oswald, E., Fairbrother, J. M., & Oswald, I. P. (2000). Lack of a role of cytotoxic necrotizing factor 1 toxin from Escherichia coli in bacterial pathogenicity and host cytokine response in infected germfree piglets. Infection and Immunity, 68(2), 839–847. https://doi.org/10.1128…
Fourour et al. 2019	Fourour S, Tocqueville V, Paboeuf F, Lediguerher G, Morin N, Kempf I, et al. Pathogenicity study of Mycoplasma hyorhinis and M. flocculare in specific-pathogen-free pigs pre-infected with M. hyopneumoniae. Vet Microbiol [Internet]. 2019;232(April):50–7. Available from: https://doi.org/10.1016/j.vetmic.2019.04.010
Frank et al. 2003	Frank, J. W., Carroll, J. A., Allee, G. L., & Zannelli, M. E. (2003). The effects of thermal environment and spray-dried plasma on the acute-phase response of pigs challenged with lipopolysaccharide. Journal of Animal Science, 81(5), 1166–1176. https://doi.org/10.2527/2003.8151166x
Freudenschuss et al. 2018	Freudenschuss, B., Ruttkowski, B., Shrestha, A., Abd-Elfattah, A., Pagès, M., Ladinig, A., & Joachim, A. (2018). Antibody and cytokine response to Cystoisospora suis infections in immune-competent young pigs. Parasites and Vectors, 11(1), 1–17. https://doi.org/10.1186/s13071-018-2974-6
Gabler et al. 2008	Gabler, N. K., Spencer, J. D., Webel, D. M., & Spurlock, M. E. (2008). n-3 PUFA attenuate lipopolysaccharide-induced down-regulation of toll-like receptor 4 expression in porcine adipose tissue but does not alter the expression of other immune modulators. Journal of Nutritional Biochemistry, 19(1), 8–15. https://doi.org/10.1016/j.jnutbio.2006.11.014
Gaines et al. 2003	Gaines, A. M., Carroll, J. A., Yi, G. F., Allee, G. L., & Zannelli, M. E. (2003). Effect of menhaden fish oil supplementation and lipopolysaccharide exposure on nursery pigs II. Effects on the immune axis when fed simple or complex diets containing no spray-dried plasma. Domestic Animal Endocrinology, 24(4), 353–365. https://doi.org/10.1016/S0739-7240(03)00016-X
Ganesan et al. 2016	Ganesan, S., Reynolds, C., Hollinger, K., Pearce, S. C., Gabler, N. K., Baumgard, L. H., Rhoads, R. P., & Selsby, J. T. (2016). Twelve hours of heat stress induces inflammatory signaling in porcine skeletal muscle. American Journal of Physiology - Regulatory Integrative and Comparative Physiology, 310(11), R1288–R1296. https://doi.org/10.1152/ajpregu.00494.2015
Gao et al. 2013	Gao, Y., Han, F., Huang, X., Rong, Y., Yi, H., & Wang, Y. (2013). Changes in gut microbial populations, intestinal morphology, expression of tight junction proteins, and cytokine production between two pig breeds after challenge with Escherichia coli K88: A comparative study. Journal of Animal Science, 91(12), 5614–5625. https://doi.org/10.2527/jas.2013-6528
Garcia et al. 2018	García, G. R., Payros, D., Pinton, P., Dogi, C. A., Laffitte, J., Neves, M., González Pereyra, M. L., Cavaglieri, L. R., & Oswald, I. P. (2018). Intestinal toxicity of deoxynivalenol is limited by Lactobacillus rhamnosus RC007 in pig jejunum explants. Archives of Toxicology, 92(2), 983-993. https://doi.org/10.1007/s00204-017-2083-x
García-Nicolás et al. 2014	García-Nicolás, O., Quereda, J. J., Gómez-Laguna, J., Salguero, F. J., Carrasco, L., Ramis, G., & Pallarés, F. J. (2014). Cytokines transcript levels in lung and lymphoid organs during genotype 1 Porcine Reproductive and Respiratory Syndrome Virus (PRRSV) infection. Veterinary Immunology and Immunopathology, 160(1-2), 26-40. https://doi.org/10.1016/j.vetimm.2014.03.008
Ge et al. 2019	Ge, Y. S., Zhang, Q. Z., Li, H., Bai, G., Jiao, Z. H., & Wang, H. Bin. (2019). Hydrogen-rich saline protects against hepatic injury induced by ischemia-reperfusion and laparoscopic hepatectomy in swine. Hepatobiliary and Pancreatic Diseases International, 18(1), 48-61. https://doi.org/10.1016/j.hbpd.2018.12.001
Gómez-Laguna et al. 2010A	Gómez-Laguna, J., Salguero, F. J., Barranco, I., Pallarés, F. J., Rodríguez-Gómez, I. M., Bernabé, A., & Carrasco, L. (2010). Cytokine Expression by Macrophages in the Lung of Pigs Infected with the Porcine Reproductive and Respiratory Syndrome Virus. Journal of Comparative Pathology, 142(1), 51-60. https://doi.org/10.1016/j.jcpa.2009.07.004
Gómez-Laguna et al. 2010B	Gómez-Laguna, J., Salguero, F. J., Pallarés, F. J., Fernández de Marco, M., Barranco, I., Cerón, J. J., Martínez-Subiela, S., Van Reeth, K., & Carrasco, L. (2010). Acute phase response in porcine reproductive and respiratory syndrome virus infection. Comparative Immunology, Microbiology and Infectious Diseases, 33(6), 51-58. https://doi.org/10.1016/j.cimid.2009.11.003
Goyette-Desjardins et al. 2016	Goyette-Desjardins, G., Calzas, C., Shiao, T. C., Neubauer, A., Kempker, J., Roy, R., Gottschalk, M., & Segura, M. (2016). Protection against Streptococcus suis serotype 2 infection using a capsular polysaccharide glycoconjugate vaccine. Infection and Immunity, 84(7), 2059-2075. https://doi.org/10.1128/IAI.00139-16
Gräber et al. 2018	Gräber, T., Kluge, H., Granica, S., Horn, G., Kalbitz, J., Brandsch, C., Breitenstein, A., Brütting, C., & Stangl, G. I. (2018). Agrimonia procera exerts antimicrobial effects, modulates the expression of defensins and cytokines in colonocytes and increases the immune response in lipopolysaccharide-challenged piglets 06 Biological Sciences 0605 Microbiology. BMC Veterinary Research, 14(1), 1-12. …
Graham et al. 2010	Graham, S. P., Everett, H. E., Johns, H. L., Haines, F. J., Rocca, S. A. La, Khatri, M., Wright, I. K., Drew, T., & Crooke, H. R. (2010). Characterisation of virus-specific peripheral blood cell cytokine responses following vaccination or infection with classical swine fever viruses. Veterinary Microbiology, 142(1-2), 34-40. https://doi.org/10.1016/j.vetmic.2009.09.040
Granfeldt et al. 2013	Granfeldt, A., Hvas, C. L., Graversen, J. H., Christensen, P. A., Petersen, M. D., Anton, G., Svendsen, P., Sølling, C., Etzerodt, A., Tønnesen, E., Moestrup, S. K., & Møller, H. J. (2013). Targeting dexamethasone to macrophages in a porcine endotoxemic model. Critical Care Medicine, 41(11), 309-318. https://doi.org/10.1097/CCM.0b013e31828a45ef
Grellner et al. 2002	Grellner, G. F., Fangman, T. J., Carroll, J. A., & Wiedmeyer, C. E. (2002). Using serology in combination with acute phase proteins and cortisol to determine stress and immune function of early-weaned pigs. Journal of Swine Health and Production, 10(5), 199-204.
Gundersen et al. 2008	Gundersen, R. Y., Ruud, T. E., Jørgensen, P. F., Scholz, T., Reinholt, F. P., Wang, J. E., Lyngstadaas, S. P., & Aasen, A. O. (2008). Systemic administration of enamel matrix derivative to lipopolysaccharide- challenged pigs: Effects on the inflammatory response. Surgical Infections, 9(2), 161-169. https://doi.org/10.1089/sur.2007.007
Guo et al. 2008	Guo, G., Liu, Y., Fan, W., Han, J., Hou, Y., Yin, Y., Zhu, H., Ding, B., Shi, J., Lu, J., Wang, H., Chao, J., & Qu, Y. (2008). Effects of Achyranthes Bidentata polysaccharide on growth performance, immunological, adrenal, and somatotropic responses of weaned pigs challenged with Escherichia coli lipopolysaccharide. Asian-Australasian Journal of Animal Sciences, 21(8), 1189-1195. https://doi.org/1…
Guo et al. 2017	Guo, L., Liu, Y., Han, J., Zhu, H., & Wang, X. (2017). Effects of Biotite V supplementation on growth performance and the immunological responses of weaned pigs after an Escherichia coli lipopolysaccharide challenge. Livestock Science, 195(December 2016), 112-117. https://doi.org/10.1016/j.livsci.2016.12.003
Gutiérrez et al. 2013	Cristian Gutiérrez, V., Albeiro López, H., & Jaime Parra, S. (2013). Lesiones en órganos de cerdos posdestete, inducidas por el lipopolisacárido de E. coli. Revista MVZ Cordoba, 18(2), 3534-3542. https://doi.org/10.21897/rmvz.178
Halloy et al. 2005A	Halloy, D. J., Gustin, P. G., Bouhet, S., & Oswald, I. P. (2005A). Oral exposure to culture material extract containing fumonisins predisposes swine to the development of pneumonitis caused by Pasteurella multocida. Toxicology, 213(1-2), 34-44. https://doi.org/10.1016/j.tox.2005.05.012
Halloy et al. 2005B	Halloy, D. J., Kirschvink, N. A., Mainil, J., & Gustin, P. G. (2005B). Synergistic action of E. coli endotoxin and Pasteurella multocida type A for the induction of bronchopneumonia in pigs. Veterinary Journal, 169(3), 417-426. https://doi.org/10.1016/j.tvjl.2004.02.010
Han et al. 2012	Han, K., Seo, H. W., Oh, Y., Kang, I., Park, C., & Chae, C. (2012). Pathogenesis of Korean Type 1 (European Genotype) Porcine Reproductive and Respiratory Syndrome Virus in Experimentally Infected Pigs. Journal of Comparative Pathology, 147(2-3), 275-284. https://doi.org/10.1016/j.jcpa.2011.12.010
Han et al. 2014A	Han, D., Hu, Y., Li, L., Tian, H., Chen, Z., Wang, L., Ma, H., Yang, H., & Teng, K. (2014A). Highly pathogenic porcine reproductive and respiratory syndrome virus infection results in acute lung injury of the infected pigs. Veterinary Microbiology, 169(3-4), 135-146. https://doi.org/10.1016/j.vetmic.2013.12.022
Han et al. 2014B	Han, J., Bian, L., Liu, X., Zhang, F., Zhang, Y., & Yu, N. (2014B). Effects of Acanthopanax senticosus polysaccharide supplementation on growth performance, immunity, blood parameters and expression of pro-inflammatory cytokines genes in challenged weaned piglets. Asian-Australasian Journal of Animal Sciences, 27(7), 1035-1043. https://doi.org/10.5713/ajas.2013.13659
Han et al. 2018	Han, H., Yin, J., Wang, B., Huang, X., Yao, J., Zheng, J., Fan, W., Li, T., & Yin, Y. (2018). Effects of dietary lysine restriction on inflammatory responses in piglets. Scientific Reports, 8(1), 1-8. https://doi.org/10.1038/s41598-018-20689-3
Han et al. 2020	Han, Y., Zhan, T., Zhao, Q., Tang, C., Zhang, K., Han, Y., & Zhang, J. (2020). Effects of mixed organic acids and medium chain fatty acids as antibiotic alternatives on the performance, serum immunity, and intestinal health of weaned piglets orally challenged with Escherichia coli K88. Animal Feed Science and Technology, 269(2), 114617. https://doi.org/10.1016/j.anifeedsci.2020.114617
Heim et al. 2015	Heim, G., O'Doherty, J. V., O'Shea, C. J., Doyle, D. N., Egan, A. M., Thornton, K., & Sweeney, T. (2015). Maternal supplementation of seaweed-derived polysaccharides improves intestinal health and immune status of suckling piglets. Journal of Nutritional Science, 4, 1-12. https://doi.org/10.1017/jns.2015.16
Helm et al. 2019	Helm, E. T., Curry, S. M., De Mille, C. M., Schweer, W. P., Burrough, E. R., Zuber, E. A., Lonergan, S. M., & Gabler, N. K. (2019). Impact of porcine reproductive and respiratory syndrome virus on muscle metabolism of growing pigs. Journal of Animal Science, 97(8), 3213-3227. https://doi.org/10.1093/jas/skz168
Hermann et al. 2003	Hermann, J. R., Honeyman, M. S., Zimmerman, J. J., Thacker, B. J., Holden, P. J., & Chang, C. C. (2003). Effect of dietary Echinacea purpurea on viremia and performance in porcine re ... Jounal of Animal Science, 81, 2139-2144.
Holland et al. 2003	Holland, W. G., Do, T. T., Huong, N. T., Dung, N. T., Thanh, N. G., Vercruysse, J., & Goddeeris, B. M. (2003). The effect of Trypanosoma evansi infection on pig performance and vaccination against classical swine fever. Veterinary Parasitology, 111(2-3), 115-123. https://doi.org/10.1016/S0304-4017(02)00363-1
Hong et al. 2002	Hong, W., Xiao, S., Zhou, R., Fang, L., He, Q., Wu, B., Zhou, F., & Chen, H. (2002). Protection induced by intramuscular immunization with DNA vaccines of pseudorabies in mice, rabbits and piglets. Vaccine, 20(7-8), 1205-1214. https://doi.org/10.1016/S0264-410X(01)00416-9
Hou et al. 2007	Hou, Y. H., Chen, J., Tong, G. Z., Tian, Z. J., Zhou, Y. J., Li, G. X., Li, X., Peng, J. M., An, T. Q., & Yang, H. C. (2008). A recombinant plasmid co-expressing swine ubiquitin and the GP5 encoding-gene of porcine reproductive and respiratory syndrome virus induces protective immunity in piglets. Vaccine, 26(11), 1438-1449. https://doi.org/10.1016/j.vaccine.2007.12.057
Hou et al. 2017	Hou, X., Wang, T., Ahmad, H., & Xu, Z. (2017). Ameliorative effect of ampelopsin on LPS-induced acute phase response in piglets. Journal of Functional Foods, 35, 489-498. https://doi.org/10.1016/j.jff.2017.05.044
Hou et al. 2019	Hou, Z., Liu, D., Su, S., Wang, L., Zhao, Z., Ma, Y., Li, Q., Jia, C., Xu, J., Zhou, Y., & Tao, J. (2019). Comparison of splenocyte microRNA expression profiles of pigs during acute and chronic toxoplasmosis. BMC Genomics, 20(1), 1-15. https://doi.org/10.1186/s12864-019-5458-y
Hou et al. 2020	Hou, F. H., Chia, M. Y., Liao, J. W., Chung, H. P., & Lee, W. C. (2020). Efficacy of fungal immunomodulatory protein to promote swine immune responses against porcine reproductive and respiratory syndrome virus infection. Veterinary Immunology and Immunopathology, 224(September 2019), 110056. https://doi.org/10.1016/j.vetimm.2020.110056
Hsu et al. 2012	Hsu, C. B., Lee, J. W., Huang, H. J., Wang, C. H., Lee, T. T., Yen, H. T., & Yu, B. (2012). Effects of supplemental glutamine on growth performance, plasma parameters and LPS-induced immune response of weaned barrows after castration. Asian-Australasian Journal of Animal Sciences, 25(5), 674-681. https://doi.org/10.5713/ajas.2011.11359
Hu et al. 2013	Hu, M., Zhang, Y., Xie, F., Li, G., Li, J., Si, W., Liu, S., Hu, S., Zhang, Z., Shen, N., & Wang, C. (2013). Protection of piglets by a Haemophilus parasuis ghost vaccine against homologous challenge. Clinical and Vaccine Immunology, 20(6), 795-802. https://doi.org/10.1128/CVI.00676-12
Hu et al. 2020A	Hu, J., Park, J. W., & Kim, I. H. (2020A). Effect of dietary supplementation with brewer's yeast hydrolysate on growth performance, faecal microbial counts, diarrhoea score, blood profile, rectal temperature in weanling pigs challenged with lipopolysaccharide. Journal of Animal Physiology and Animal Nutrition, 104(2), 629-636. https://doi.org/10.1111/jpn.13301
Hu et al. 2020B	Hu, R., He, Z., Liu, M., Tan, J., Zhang, H., Hou, D. X., He, J., & Wu, S. (2020B). Dietary protocatechuic acid ameliorates inflammation and up-regulates intestinal tight junction proteins by modulating gut microbiota in LPS-challenged piglets. Journal of Animal Science and Biotechnology, 11(1), 1-12. https://doi.org/10.1186/s40104-020-00492-9
Huang et al. 2013	Huang, J., Chen, J.-L., Wang, Y., Zhang, H., Yang, Y., Wan, X.-P., Yang, X., Lv, X.-B., Wang, H.-N., Wang, Z.-Z., Li, J.-L., & Gao, R. (2013). Enhancement of the Immunity of Piglets to Pseudorabies Vaccine with Plasmids Containing Interleukin-6 Gene and CpG Motifs Encapsulated in Chitosan Nanoparticles. Procedia in Vaccinology, 7, 8-14. https://doi.org/10.1016/j.provac.2013.06.003
Huang et al. 2014	Huang, Y., Liu, W., Yin, C., Ci, L., Zhao, R., & Yang, X. (2014). Response to lipopolysaccharide in salivary components and the submandibular gland of pigs. Livestock Science, 167(1), 323-330. https://doi.org/10.1016/j.livsci.2014.06.013
Huang et al. 2016	Huang, B., Xiao, D., Tan, B., Xiao, H., Wang, J., Yin, J., Duan, J., Huang, R., Yang, C., & Yin, Y. (2016). Chitosan Oligosaccharide Reduces Intestinal Inflammation That Involves Calcium-Sensing Receptor (CaSR) Activation in Lipopolysaccharide (LPS)-Challenged Piglets. Journal of Agricultural and Food Chemistry, 64(1), 245-252. https://doi.org/10.1021/acs.jafc.5b05195
Huang et al. 2018	Huang, G., Li, X., Lu, D., Liu, S., Suo, X., Li, Q., & Li, N. (2018). Lysozyme improves gut performance and protects against enterotoxigenic Escherichia coli infection in neonatal piglets. Veterinary Research, 49(1), 1-11. https://doi.org/10.1186/s13567-018-0511-4
Huang et al. 2019	Huang, L., Wang, J., Wang, Y., Zhang, E., Li, Y., Yu, Q., & Yang, Q. (2019). Upregulation of CD4+CD8+ memory cells in the piglet intestine following oral administration of Bacillus subtilis spores combined with PEDV whole inactivated virus. Veterinary Microbiology, 235(May), 1-9. https://doi.org/10.1016/j.vetmic.2019.06.003
Huang et al. 2020	Huang, S. M., Wu, Z. H., Li, T. T., Liu, C., Han, D. D., Tao, S. Y., Pi, Y., Li, N., & Wang, J. J. (2020). Perturbation of the lipid metabolism and intestinal inflammation in growing pigs with low birth weight is associated with the alterations of gut microbiota. Science of the Total Environment, 719. https://doi.org/10.1016/j.scitotenv.2020.137382
Hultén et al. 2003	Hultén, C., Johansson, E., Fossum, C., & Wallgren, P. (2003). Interleukin 6, serum amyloid A and haptoglobin as markers of treatment efficacy in pigs experimentally infected with Actinobacillus pleuropneumoniae. Veterinary Microbiology, 95(1-2), 75-89. https://doi.org/10.1016/S0378-1135(03)00136-6
Huntley et al. 2018	Huntley, N. F., Nyachoti, C. M., & Patience, J. F. (2018). Lipopolysaccharide immune stimulation but not ?-mannanase supplementation affects maintenance energy requirements in young weaned pigs. Journal of Animal Science and Biotechnology, 9(1), 1-16. https://doi.org/10.1186/s40104-018-0264-y
Hyland et al. 2006A	Hyland, K. A., Brown, D. R., & Murtaugh, M. P. (2006). Salmonella enterica serovar Choleraesuis infection of the porcine jejunal Peyer's patch rapidly induces IL-1? and IL-8 expression. Veterinary Immunology and Immunopathology, 109(1-2), 1-11. https://doi.org/10.1016/j.vetimm.2005.06.016
Hyland et al. 2006B	Hyland, K. A., Kohrt, L., Vulchanova, L., & Murtaugh, M. P. (2006). Mucosal innate immune response to intragastric infection by Salmonella enterica serovar Choleraesuis. Molecular Immunology, 43(11), 1890-1899. https://doi.org/10.1016/j.molimm.2005.10.011
Iseki et al. 2017	Iseki, H., Kawashima, K., Tung, N., Inui, K., Ikezawa, M., Shibahara, T., & Yamakawa, M. (2017). Efficacy of type 2 porcine reproductive and respiratory syndrome virus (PRRSV) vaccine against the 2010 isolate of Vietnamese highly pathogenic PRRSV challenge in pigs. Journal of Veterinary Medical Science, 79(4), 765-773. https://doi.org/10.1292/jvms.16-0536
Jacobson et al. 2007	Jacobson, M., Lindberg, R., Jonasson, R., Fellström, C., & Jensen Waern, M. (2007). Consecutive pathological and immunological alterations during experimentally induced swine dysentery - A study performed by repeated endoscopy and biopsy samplings through an intestinal cannula. Research in Veterinary Science, 82(3), 287-298. https://doi.org/10.1016/j.rvsc.2006.07.012
Jacobson et al. 2011	Jacobson, M., Andersson, M., Lindberg, R., Fossum, C., & Jensen-Waern, M. (2011). Microarray and cytokine analyses of field cases of pigs with diarrhoea. Veterinary Microbiology, 153(3-4), 307-314. https://doi.org/10.1016/j.vetmic.2011.06.003
Jamin et al. 2008	Jamin, A., Gorin, S., Cariolet, R., Le Potier, M. F., & Kuntz-Simon, G. (2008). Classical swine fever virus induces activation of plasmacytoid and conventional dendritic cells in tonsil, blood, and spleen of infected pigs. Veterinary Research, 39(1). https://doi.org/10.1051/vetres:2007045
Jayaraman et al. 2017	Jayaraman, B., Regassa, A., Htoo, J. K., & Nyachoti, C. M. (2017). Effects of dietary standardized ileal digestible tryptophan:lysine ratio on performance, plasma urea nitrogen, ileal histomorphology and immune responses in weaned pigs challenged with Escherichia coli K88. Livestock Science, 203(July), 114-119. https://doi.org/10.1016/j.livsci.2017.07.014
Jensen et al. 2019	Jensen, K. J., Hansen, M. S., Heegaard, P. M. H., Benn, C. S., & Jungersen, G. (2019). The effect of inactivated mycobacterium paratuberculosis vaccine on the response to a heterologous bacterial challenge in pigs. Frontiers in Immunology, 10(JULY), 1-11. https://doi.org/10.3389/fimmu.2019.01557
Jeong et al. 2016	Jeong, J., Park, C., Choi, K., & Chae, C. (2016). A new single-dose bivalent vaccine of porcine circovirus type 2 and Mycoplasma hyopneumoniae elicits protective immunity and improves growth performance under field conditions. Veterinary Microbiology, 182, 178-186. https://doi.org/10.1016/j.vetmic.2015.11.023
Jia et al. 2015	Jia, A. F., Feng, J. H., Zhang, M. H., Chang, Y., Li, Z. Y., Hu, C. H., Zhen, L., Zhang, S. S., & Peng, Q. Q. (2015). Effects of immunological challenge induced by lipopolysaccharide on skeletal muscle fiber type conversion of piglets. Journal of Animal Science, 93(11), 5194-5203. https://doi.org/10.2527/jas.2015-9391
Jia et al. 2020	Jia, R., Liu, W., Zhao, L., Cao, L., & Shen, Z. (2020). Low doses of individual and combined deoxynivalenol and zearalenone in naturally moldy diets impair intestinal functions via inducing inflammation and disrupting epithelial barrier in the intestine of piglets. Toxicology Letters, 333(July), 159-169. https://doi.org/10.1016/j.toxlet.2020.07.032
Jiang et al. 2007	Jiang, Y., Fang, L., Xiao, S., Zhang, H., Pan, Y., Luo, R., Li, B., & Chen, H. (2007). Immunogenicity and protective efficacy of recombinant pseudorabies virus expressing the two major membrane-associated proteins of porcine reproductive and respiratory syndrome virus. Vaccine, 25(3), 547-560. https://doi.org/10.1016/j.vaccine.2006.07.032
Jiang et al. 2009	Jiang, Z. Y., Sun, L. H., Lin, Y. C., Ma, X. Y., Zheng, C. T., Zhou, G. L., Chen, F., & Zou, S. T. (2009). Effects of dietary glycyl-glutamine on growth performance, small intestinal integrity, and immune responses of weaning piglets challenged with lipopolysaccharide. Journal of Animal Science, 87(12), 4050-4056. https://doi.org/10.2527/jas.2008-1120
Jiang et al. 2018	Jiang, H., Wang, D., Wang, J., Zhu, S., She, R., Ren, X., Tian, J., Quan, R., Hou, L., Li, Z., Chu, J., Guo, Y., Xi, Y., Song, H., Yuan, F., Wei, L., & Liu, J. (2018). Induction of Porcine Dermatitis and Nephropathy Syndrome in Piglets by Infection with Porcine Circovirus Type 3. Journal of Virology, 93(4), 1-16. https://doi.org/10.1128/jvi.02045-18
Jin et al. 2020	Jin, J., Jia, J., Jia, J., Jia, J., Zhang, L., Chen, Q., Zhang, X., Sun, W., Ma, C., Xu, F., Zhan, S., Ma, L., Zhou, G., & Chen, Q. (2020). Jejunal inflammatory cytokines, barrier proteins and microbiome-metabolome responses to early supplementary feeding of Bamei suckling piglets. BMC Microbiology, 20(1), 1-15. https://doi.org/10.1186/s12866-020-01847-y
Jing et al. 2010	Jing, Z. Zhong, Dou, Y. Xi, Meng, X. Lian, Chen, G. Hua, Wang, P. Ya, Luo, Q. Hui, Yuan, G., Zheng, Y. Dong, & Cai, X. Peng. (2010). Adjuvant Effects of Recombinant Plasmids of Porcine IL-4 and IFN-? to Cysticercosis cellulosae Vaccines in Mice and Pigs. Agricultural Sciences in China, 9(1), 130-137. https://doi.org/10.1016/S1671-2927(09)60076-6
Jo et al. 2007	Jo, S. K., Kim, H. S., Cho, S. W., & Seo, S. H. (2007). Pathogenesis and inflammatory responses of swine H1N2 influenza viruses in pigs. Virus Research, 129(1), 64-70. https://doi.org/10.1016/j.virusres.2007.05.005
Johansson et al. 2001	Johansson, E., Fossum, C., Fuxler, L., & Wallgren, P. (2001). Effects of an experimental infection with Actinobacillus pleuropneumoniae on the interferon-? and interleukin-6 producing capacity of porcine peripheral blood mononuclear cells stimulated with bacteria, virus or plasmid DNA. Veterinary Microbiology, 79(2), 171-182. https://doi.org/10.1016/S0378-1135(00)00353-9
John et al. 2008	John, E., Pais, P., Furtado, N., Chin, A., Radhakrishnan, J., Fornell, L., Lumpaopong, A., & Beier, U. H. (2008). Early effects of lipopolysaccharide on cytokine release, hemodynamic and renal function in newborn piglets. Neonatology, 93(2), 106-112. https://doi.org/10.1159/000107352
Johnson et al. 2016	Johnson, J. S., Sapkota, A., & Lay, D. C. (2016). Rapid cooling after acute hyperthermia alters intestinal morphology and increases the systemic inflammatory response in pigs. Journal of Applied Physiology, 120(10), 1249-1259. https://doi.org/10.1152/japplphysiol.00685.2015
Jorge et al. 2014	Jorge, S., de Oliveira, N. R., Marchioro, S. B., Fisch, A., Gomes, C. K., Hartleben, C. P., Conceição, F. R., & Dellagostin, O. A. (2014). The Mycoplasma hyopneumoniae recombinant heat shock protein P42 induces an immune response in pigs under field conditions. Comparative Immunology, Microbiology and Infectious Diseases, 37(4), 229-236. https://doi.org/10.1016/j.cimid.2014.07.001
Jung et al. 2009	Jung, K., Renukaradhya, G. J., Alekseev, K. P., Fang, Y., Tang, Y., & Saif, L. J. (2009). Porcine reproductive and respiratory syndrome virus modifies innate immunity and alters disease outcome in pigs subsequently infected with porcine respiratory coronavirus: Implications for respiratory viral co-infections. Journal of General Virology, 90(11), 2713-2723. https://doi.org/10.1099/vir.0.014001-0
Jung et al. 2015	Jung, M., Park, H. T., Park, J. H., Lee, K. N., Shin, S. W., Shin, M. K., Sung, K. Y., Jung, Y. K., Kim, B., & Yoo, H. S. (2015). Effects of germanium biotite supplement on immune responses of vaccinated mini-pigs to foot-and-mouth disease virus challenge. Immunological Investigations, 44(1), 101-112. https://doi.org/10.3109/08820139.2014.938164
Jung et al. 2018	Jung, K., Miyazaki, A., & Saif, L. J. (2018). Immunohistochemical detection of the vomiting-inducing monoamine neurotransmitter serotonin and enterochromaffin cells in the intestines of conventional or gnotobiotic (Gn) pigs infected with porcine epidemic diarrhea virus (PEDV) and serum cytokine respo. Research in Veterinary Science, 119(February), 99-108. https://doi.org/10.1016/j.rvsc.2018.06.009
Kaden et al. 2001	Kaden, V., & Lange, B. (2001). Oral immunisation against classical swine fever (CSF): Onset and duration of immunity. Veterinary Microbiology, 82(4), 301-310. https://doi.org/10.1016/S0378-1135(01)00400-X
Kandasamy et al. 2014	Kandasamy, S., Chattha, K. S., Vlasova, A. N., & Saif, L. J. (2014). Prenatal vitamin A deficiency impairs adaptive immune responses to pentavalent rotavirus vaccine (RotaTeq®) in a neonatal gnotobiotic pig model. Vaccine, 32(7), 816-824. https://doi.org/10.1016/j.vaccine.2013.12.039
Kandasamy et al. 2015	Kandasamy, S., Chattha, K. S., Vlasova, A. N., Rajashekara, G., & Saif, L. J. (2015). Lactobacilli and Bifidobacteria enhance mucosal B cell responses and differentially modulate systemic antibody responses to an oral human rotavirus vaccine in a neonatal gnotobiotic pig disease model. Gut Microbes, 5(5), 639-651. https://doi.org/10.4161/19490976.2014.969972
Kang et al. 2014	Kang, P., Zhang, L., Hou, Y., Ding, B., Yi, D., Wang, L., Zhu, H., Liu, Y., Yin, Y., & Wu, G. (2014). Effects of l-proline on the growth performance, and blood parameters in weaned lipopolysaccharide (LPS)-challenged pigs. Asian-Australasian Journal of Animal Sciences, 27(8), 1150-1156. https://doi.org/10.5713/ajas.2013.13828
Kang et al. 2020	Kang, P., Wang, Y., Li, X., Wan, Z., Wang, X., Zhu, H., Wang, C., Zhao, S., Chen, H., & Liu, Y. (2020). Effect of flaxseed oil on muscle protein loss and carbohydrate oxidation impairment in a pig model after lipopolysaccharide challenge. British Journal of Nutrition, 123(8), 859-869. https://doi.org/10.1017/S0007114519002393
Kanitz et al. 2002	Kanitz, E., Tuchscherer, M., Tuchscherer, A., Stabenow, B., & Manteuffel, G. (2002). Neuroendocrine and immune responses to acute endotoxemia in suckling and weaned piglets. Biology of the Neonate, 81(3), 203-209. https://doi.org/10.1159/000051535
Kappes et al. 2012	Kappes, M. A., Sandbulte, M. R., Platt, R., Wang, C., Lager, K. M., Henningson, J. N., Lorusso, A., Vincent, A. L., Loving, C. L., Roth, J. A., & Kehrli, M. E. (2012). Vaccination with NS1-truncated H3N2 swine influenza virus primes T cells and confers cross-protection against an H1N1 heterosubtypic challenge in pigs. Vaccine, 30(2), 280-288. https://doi.org/10.1016/j.vaccine.2011.10.098
Käser et al. 2017	Käser, T., Pasternak, J. A., Delgado-Ortega, M., Hamonic, G., Lai, K., Erickson, J., Walker, S., Dillon, J. R., Gerdts, V., & Meurens, F. (2017). Chlamydia suis and Chlamydia trachomatis induce multifunctional CD4 T cells in pigs. Vaccine, 35(1), 91-100. https://doi.org/10.1016/j.vaccine.2016.11.050
Kegley et al. 2001	Kegley, E. B., Spears, J. W., & Auman, S. K. (2001). Dietary phosphorus and an inflammatory challenge affect performance and immune function of weanling pigs. Journal of Animal Science, 79(2), 413-419. https://doi.org/10.2527/2001.792413x
Kekarainen et al. 2008	Kekarainen, T., Montoya, M., Dominguez, J., Mateu, E., & Segalés, J. (2008). Porcine circovirus type 2 (PCV2) viral components immunomodulate recall antigen responses. Veterinary Immunology and Immunopathology, 124(1-2), 41-49. https://doi.org/10.1016/j.vetimm.2008.01.031
Khafipour et al. 2014	Khafipour, E., Munyaka, P. M., Nyachoti, C. M., Krause, D. O., & Rodriguez-Lecompte, J. C. (2014). Effect of crowding stress and Escherichia coli K88+ challenge in nursery pigs supplemented with anti-Escherichia coli K88+ probiotics. Journal of Animal Science, 92(5), 2017-2029. https://doi.org/10.2527/jas.2013-7043
Khatoon et al. 2019	Khatoon, E., Barman, N. N., Deka, M., Hussain, M. D. I., Borah, P., & Kumar, S. (2019). Cytokine responses in pigs after natural infection with classical swine fever virus. Acta Virologica, 63(1), 60-69. https://doi.org/10.4149/av_2019_105
Khatri and Richardson 2018	Khatri, M., & Richardson, L. A. (2018). Therapeutic potential of porcine bronchoalveolar fluid-derived mesenchymal stromal cells in a pig model of LPS-induced ALI. Journal of Cell Physiology, 233(7), 5447-5457. https://doi.org/10.1002/jcp.26397.Therapeutic
Kiarie et al. 2012	Kiarie, E., Scott, M., Krause, D. O., Khazanehei, H., Khafipour, E., & Nyachoti, C. M. (2012). Interactions of Saccharomyces cerevisiae fermentation product and in-feed antibiotic on gastrointestinal and immunological responses in piglets challenged with Escherichia coli K88+. Journal of Animal Science, 90(SUPPL4), 1-3. https://doi.org/10.2527/jas.52977
Kim et al. 2010	Kim, B. G., Lindemann, M. D., & Cromwell, G. L. (2010). The effects of dietary chromium(III) picolinate on growth performance, vital signs, and blood measurements of pigs during immune stress. Biological Trace Element Research, 135(1-3), 200-210. https://doi.org/10.1007/s12011-009-8503-x
Kim et al. 2012A	Kim, J. C., Mullan, B. P., Frey, B., Payne, H. G., & Pluske, J. R. (2012A). Whole body protein deposition and plasma amino acid profiles in growing and/ or finishing pigs fed increasing levels of sulfur amino acids with and without Escherichia coli lipopolysaccharide challenge. Journal of Animal Science, 90(SUPPL4), 362-365. https://doi.org/10.2527/jas.53821
Kim et al. 2012B	Kim, S. B., Kim, S. J., Lee, B. M., Han, Y. W., Rahman, M. M., Uyangaa, E., Kim, J. H., Choi, J. Y., Yoo, D. J., Kim, K., & Eo, S. K. (2012B). Oral administration of Salmonella enterica serovar Typhimurium expressing swine interleukin-18 induces Th1-biased protective immunity against inactivated vaccine of pseudorabies virus. Veterinary Microbiology, 155(2-4), 172-182. https://doi.org/10.1016/j.v…
Kim et al. 2019	Kim, K., Ehrlich, A., Perng, V., Chase, J. A., Raybould, H., Li, X., Atwill, E. R., Whelan, R., Sokale, A., & Liu, Y. (2019). Algae-derived ?-glucan enhanced gut health and immune responses of weaned pigs experimentally infected with a pathogenic E. coli. Animal Feed Science and Technology, 248(December 2018), 114-125. https://doi.org/10.1016/j.anifeedsci.2018.12.004
Knetter et al. 2015	Knetter, S. M., Bearson, S. M. D., Huang, T. H., Kurkiewicz, D., Schroyen, M., Nettleton, D., Berman, D., Cohen, V., Lunney, J. K., Ramer-Tait, A. E., Wannemuehler, M. J., & Tuggle, C. K. (2015). Salmonella enterica serovar Typhimurium-infected pigs with different shedding levels exhibit distinct clinical, peripheral cytokine and transcriptomic immune response phenotypes. Innate Immunity, 21(3), …
Knura-Deszczka et al. 2002	Knura-Deszczka, S., Lipperheide, C., Petersen, B., Jobert, J. L., Berthelot-Hérault, F., Kobisch, M., & Madec, F. (2002). Plasma haptoglobin concentration in swine after challenge with Streptococcus suis. Journal of Veterinary Medicine, Series B, 49(5), 240-244. https://doi.org/10.1046/j.1439-0450.2002.00556.x
Kowalczyk et al. 2014	Kowalczyk, A., Pomorska-Mól, M., Kwit, K., Pejsak, Z., Rachubik, J., & Markowska-Daniel, I. (2014). Cytokine and chemokine mRNA expression profiles in BALF cells isolated from pigs single infected or co-infected with swine influenza virus and Bordetella bronchiseptica. Veterinary Microbiology, 170(3-4), 206-212. https://doi.org/10.1016/j.vetmic.2014.02.012
Kraft et al. 2019	Kraft, C., Hennies, R., Dreckmann, K., Noguera, M., Rathkjen, P. H., Gassel, M., & Gereke, M. (2019). Evaluation of PRRSv specific, maternally derived and induced immune response in Ingelvac PRRSFLEX EU vaccinated piglets in the presence of maternally transferred immunity. PLoS ONE, 14(10), 1-21. https://doi.org/10.1371/journal.pone.0223060
Kucharski and Jana 2004	Kucharski, J., & Jana, B. (2004). Zmiany profili hormonalnych w odpowiedzi na lipopolisacharyd i infekje bakteryjne u zwierza?t. In Medycyna Weterynaryjna (Vol. 60, Issue 5, pp. 468-472).
Kwak et al. 2019	Kwak, W. G., Song, M. H., Lee, D. H., Yun, W., Lee, J. H., Lee, C. H., Oh, H. J., Liu, S., An, J. S., Kim, H. B., & Cho, J. H. (2019). The effects of microencapsulated compounds supplementation on growth performance, immune cells, and rectal temperature in weaned pigs by lipopolysaccharides. Canadian Journal of Animal Science, 99(3), 505-513. https://doi.org/10.1139/cjas-2018-0166
Kwit et al. 2015	Kwit, K., Pomorska-Mól, M., & Markowska-Daniel, I. (2015). Pregnancy outcome and clinical status of gilts following experimental infection by H1N2, H3N2 and H1N1pdm09 influenza A viruses during the last month of gestation. Archives of Virology, 160(10), 2415-2425. https://doi.org/10.1007/s00705-015-2518-8
Ladinig et al. 2014	Ladinig, A., Lunney, J. K., Souza, C. J. H., Ashley, C., Plastow, G., & Harding, J. C. S. (2014). Cytokine profiles in pregnant gilts experimentally infected with porcine reproductive and respiratory syndrome virus and relationships with viral load and fetal outcome. Veterinary Research, 45(1), 1-10. https://doi.org/10.1186/s13567-014-0113-8
Ladinig et al. 2015	Ladinig, A., Ashley, C., Detmer, S. E., Wilkinson, J. M., Lunney, J. K., Plastow, G., & Harding, J. C. (2015). Maternal and fetal predictors of fetal viral load and death in third trimester, type 2 porcine reproductive and respiratory syndrome virus infected pregnant gilts. Veterinary Research, 46(1), 1-15. https://doi.org/10.1186/s13567-015-0251-7
Langerhuus et al. 2012	Langerhuus, S. N., Jensen, K. H., Tønnesen, E. K., Theil, P. K., Halekoh, U., & Lauridsen, C. (2012). The effect of dietary fatty acids on post-operative inflammatory response in a porcine model. Apmis, 120(3), 236-248. https://doi.org/10.1111/j.1600-0463.2011.02834.x
Larcher et al. 2019	Larcher, T., Fablet, C., Renson, P., Ménard, D., Hervet, C., Saade, G., Belloc, C., Bourry, O., & Meurens, F. (2019). Assessment of pulmonary tissue responses in pigs challenged with PRRSV Lena strain shows better protection after immunization with field than vaccine strains. Veterinary Microbiology, 230(September 2018), 249-259. https://doi.org/10.1016/j.vetmic.2019.01.022
Lawson et al. 2012	Lawson, S. R., Li, Y., Patton, J. B., Langenhorst, R. J., Sun, Z., Jiang, Z., Christopher-Hennings, J., Nelson, E. A., Knudsen, D., Fang, Y., & Chang, K. O. (2012). Interleukin-1? expression by a recombinant porcine reproductive and respiratory syndrome virus. Virus Research, 163(2), 461-468. https://doi.org/10.1016/j.virusres.2011.11.007
Lay et al. 2011	Lay, D. C., Kattesh, H. G., Cunnick, J. E., Daniels, M. J., Kranendonk, G., McMunn, K. A., Toscano, M. J., & Roberts, M. P. (2011). Effect of prenatal stress on subsequent response to mixing stress and a lipopolysaccharide challenge in pigs. Journal of Animal Science, 89(6), 1787-1794. https://doi.org/10.2527/jas.2010-3612
Lee et al. 2014	Lee, J. A., Jung, B. G., Kim, T. H., Kim, Y. M., Park, M. H., Hyun, P. mi, Jeon, J. woon, Park, J. kyu, Cho, C. W., Suh, G. H., & Lee, B. J. (2014). Poly d,l-lactide-co-glycolide (PLGA) nanoparticle-encapsulated honeybee (Apis melifera) venom promotes clearance of Salmonella enterica serovar Typhimurium infection in experimentally challenged pigs through the up-regulation of T helper type 1 speci…
Lee et al. 2015	Lee, J. A., Kim, Y. M., Hyun, P. M., Jeon, J. W., Park, J. K., Suh, G. H., Jung, B. G., & Lee, B. J. (2015). Honeybee (Apis mellifera) venom reinforces viral clearance during the early stage of infection with porcine reproductive and respiratory syndrome virus through the up-regulation of th1-specific immune responses. Toxins, 7(5), 1837-1853. https://doi.org/10.3390/toxins7051837
Lee et al. 2016A	Lee, J. A., Kim, Y. M., Kim, T. H., Lee, S. H., Lee, C. A., Cho, C. W., Jeon, J. woon, Park, J. kyu, Kim, S. K., Jung, B. G., & Lee, B. J. (2016A). Nasal delivery of chitosan-coated poly(lactide-co-glycolide)-encapsulated honeybee (Apis mellifera) venom promotes Th 1-specific systemic and local intestinal immune responses in weaned pigs. Veterinary Immunology and Immunopathology, 178, 99-106. htt…
Lee et al. 2016B	Lee, S. I., Kim, H. S., Koo, J. M., & Kim, I. H. (2016B). Lactobacillus acidophilus modulates inflammatory activity by regulating the TLR4 and NF-?B expression in porcine peripheral blood mononuclear cells after lipopolysaccharide challenge. British Journal of Nutrition, 115(4), 567-575. https://doi.org/10.1017/S0007114515004857
Lee et al. 2018	Lee, J., Kim, Y. M., Kim, J. H., Cho, C. W., Jeon, J. W., Park, J. K., Lee, S. H., Jung, B. G., & Lee, B. J. (2018). Nasal delivery of chitosan/alginate nanoparticle encapsulated bee (Apis mellifera) venom promotes antibody production and viral clearance during porcine reproductive and respiratory syndrome virus infection by modulating T cell related responses. Veterinary Immunology and Immunopat…
Lee et al. 2020	Lee, J., Song, M., Yun, W., Liu, S., Oh, H., An, J., Kim, Y., Lee, C., Kim, H., & Cho, J. (2020). Effects of silicate derived from quartz porphyry supplementation in the health of weaning to growing pigs after lipopolysaccharide challenge. Journal of Applied Animal Research, 48(1), 440-447. https://doi.org/10.1080/09712119.2020.1817748
Leininger et al. 2000	Leininger, M. T., Portocarrero, C. P., Schinckel, A. P., Spurlock, M. E., Bidwell, C. A., Nielsen, J. N., & Houseknechta, K. L. (2000). Physiological response to acute endotoxemia in swine: Effect of genotype on energy metabolites and leptin. Domestic Animal Endocrinology, 18(1), 71-82. https://doi.org/10.1016/S0739-7240(99)00064-8
Lemke et al. 2004	Lemke, C. D., Haynes, J. S., Spaete, R., Adolphson, D., Vorwald, A., Lager, K., & Butler, J. E. (2004). Lymphoid Hyperplasia Resulting in Immune Dysregulation Is Caused by Porcine Reproductive and Respiratory Syndrome Virus Infection in Neonatal Pigs. The Journal of Immunology, 172(3), 1916-1925. https://doi.org/10.4049/jimmunol.172.3.1916
Leonard et al. 2012	Leonard, S. G., Sweeney, T., Bahar, B., & O'Doherty, J. V. (2012). Effect of maternal seaweed extract supplementation on suckling piglet growth, humoral immunity, selected microflora, and immune response after an ex vivo lipopolysaccharide challenge. Journal of Animal Science, 90(2), 505-514. https://doi.org/10.2527/jas.2010-3243
Lessard et al. 2009	Lessard, M., Dupuis, M., Gagnon, N., Nadeau, É., Matte, J. J., Goulet, J., & Fairbrother, J. M. (2009). Administration of Pediococcus acidilactici or Saccharomyces cerevisiae boulardii modulates development of porcine mucosal immunity and reduces intestinal bacterial translocation after Escherichia coli challenge. Journal of Animal Science, 87(3), 922-934. https://doi.org/10.2527/jas.2008-0919
Li and Kim 2013	Li, J., & Kim, I. H. (2013). Effects of levan-type fructan supplementation on growth performance, digestibility, blood profile, fecal microbiota, and immune responses after lipopolysaccharide challenge in growing pigs. Journal of Animal Science, 91(11), 5336-5343. https://doi.org/10.2527/jas.2013-6665
Li et al. 2006	Li, J., Li, D. F., Xing, J. J., Cheng, Z. B., & Lai, C. H. (2006). Effects of ?-glucan extracted from Saccharomyces cerevisiae on growth performance, and immunological and somatotropic responses of pigs challenged with Escherichia coli lipopolysaccharide. Journal of Animal Science, 84(9), 2374-2381. https://doi.org/10.2527/jas.2004-541
Li et al. 2009	Li, J., Jiang, P., Li, Y., Wang, X., Cao, J., Wang, X., & Zeshan, B. (2009). HSP70 fused with GP3 and GP5 of porcine reproductive and respiratory syndrome virus enhanced the immune responses and protective efficacy against virulent PRRSV challenge in pigs. Vaccine, 27(6), 825-832. https://doi.org/10.1016/j.vaccine.2008.11.088
Li et al. 2010	Li, R., Zhang, A., Chen, B., Teng, L., Wang, Y., Chen, H., & Jin, M. (2010). Response of swine spleen to Streptococcus suis infection revealed by transcription analysis. BMC Genomics, 11(1). https://doi.org/10.1186/1471-2164-11-556
Li et al. 2011	Li, D., Chen, J. L., Zhang, H., Yang, X., Wan, X. P., Cheng, C., Li, Y., Wang, Z. Z., Lv, X. Bin, Wang, H. N., Wang, H. Y., Li, J. L., & Gao, R. (2011). Improvement of the immunity of pig to Hog cholera vaccine by recombinant plasmid with porcine interleukin-6 gene and CpG motifs. Vaccine, 29(22), 3888-3894. https://doi.org/10.1016/j.vaccine.2011.03.036
Li et al. 2012A	Li, P., Piao, X., Ru, Y., Han, X., Xue, L., & Zhang, H. (2012A). Effects of adding essential oil to the diet of weaned pigs on performance, nutrient utilization, immune response and intestinal health. Asian-Australasian Journal of Animal Sciences, 25(11), 1617-1626. https://doi.org/10.5713/ajas.2012.12292
Li et al. 2012B	Li, Y., Li, P., Wang, X., Yu, Q., & Yang, Q. (2012B). Co-administration of attenuated Mycoplasma hyopneumoniae 168 strain with bacterial DNA enhances the local and systemic immune response after intranasal vaccination in pigs. Vaccine, 30(12), 2153-2158. https://doi.org/10.1016/j.vaccine.2012.01.028
Li et al. 2014	Li, X., Galliher-Beckley, A., Pappan, L., Trible, B., Kerrigan, M., Beck, A., Hesse, R., Blecha, F., Nietfeld, J. C., Rowland, R. R., & Shi, J. (2014). Comparison of host immune responses to homologous and heterologous type II porcine reproductive and respiratory syndrome virus (PRRSV) challenge in vaccinated and unvaccinated pigs. BioMed Research International, 2014, 1-10. https://doi.org/10.115…
Li et al. 2015	Li, X. H., Zhao, G. Z., Qiu, L. X., Dai, A. L., Wu, W. W., & Yang, X. Y. (2015). Protective Efficacy of an Inactive Vaccine Based on the LY02 Isolate against Acute Haemophilus parasuis Infection in Piglets. BioMed Research International, 2015, 1-8. https://doi.org/10.1155/2015/649878
Li et al. 2016	Li, H., Zhang, L., Chen, L., Zhu, Q., Wang, W., & Qiao, J. (2016). Lactobacillus acidophilus alleviates the inflammatory response to enterotoxigenic Escherichia coli K88 via inhibition of the NF-?B and p38 mitogen-activated protein kinase signaling pathways in piglets. BMC Microbiology, 16(1), 1-8. https://doi.org/10.1186/s12866-016-0862-9
Li et al. 2017A	Li, D., Du, Q., Wu, B., Li, J., Chang, L., Zhao, X., Huang, Y., & Tong, D. (2017A). Immunogenicity of adenovirus vaccines expressing the PCV2 capsid protein in pigs. Vaccine, 35(36), 4722-4729. https://doi.org/10.1016/j.vaccine.2017.07.031
Li et al. 2017B	Li, J., Wang, S., Li, C., Wang, C., Liu, Y., Wang, G., He, X., Hu, L., Liu, Y., Cui, M., Bi, C., Shao, Z., Wang, X., Xiong, T., Cai, X., Huang, L., & Weng, C. (2017B). Secondary Haemophilus parasuis infection enhances highly pathogenic porcine reproductive and respiratory syndrome virus (HP-PRRSV) infection-mediated inflammatory responses. Veterinary Microbiology, 204(December 2016), 35-42. https…
Li et al. 2017C	Li, J., Wang, S., Li, C., Wang, C., Liu, Y., Wang, G., He, X., Hu, L., Liu, Y., Cui, M., Bi, C., Shao, Z., Wang, X., Xiong, T., Cai, X., Huang, L., & Weng, C. (2017). Secondary Haemophilus parasuis infection enhances highly pathogenic porcine reproductive and respiratory syndrome virus (HP-PRRSV) infection-mediated inflammatory responses. Veterinary Microbiology, 204(December 2016), 35-42. https:…
Li et al. 2018A	Li, B., Schroyen, M., Leblois, J., Wavreille, J., Soyeurt, H., Bindelle, J., & Everaert, N. (2018A). Effects of inulin supplementation to piglets in the suckling period on growth performance, postileal microbial and immunological traits in the suckling period and three weeks after weaning. Archives of Animal Nutrition, 72(6), 425-442. https://doi.org/10.1080/1745039X.2018.1508975
Li et al. 2018B	Li, Q., Xu, Z., Wu, T., Peng, O., Huang, L., Zhang, Y., Xue, C., Wen, Z., Zhou, Q., & Cao, Y. (2018B). A flagellin-adjuvanted PED subunit vaccine improved protective efficiency against PEDV variant challenge in pigs. Vaccine, 36(29), 4228-4235. https://doi.org/10.1016/j.vaccine.2018.05.124
Li et al. 2019A	Li, Q., Burrough, E. R., Gabler, N. K., Loving, C. L., Sahin, O., Gould, S. A., & Patience, J. F. (2019). A soluble and highly fermentable dietary fiber with carbohydrases improved gut barrier integrity markers and growth performance in F18 ETEC challenged pigs. Journal of Animal Science, 97(5), 2139-2153. https://doi.org/10.1093/jas/skz093
Li et al. 2019B	Li, Z., Kanitz, E., Tuchscherer, M., Tuchscherer, A., Metges, C. C., Trakooljul, N., Wimmers, K., & Murani, E. (2019B). Kinetics of physiological and behavioural responses in endotoxemic pigs with or without dexamethasone treatment. International Journal of Molecular Sciences, 20(6). https://doi.org/10.3390/ijms20061393
Li et al. 2020A	Li, Y., Liu, H., Zhang, L., Yang, Y., Lin, Y., Zhuo, Y., Fang, Z., Che, L., Feng, B., Xu, S., Li, J., & Wu, D. (2020A). Maternal dietary fiber composition during gestation induces changes in offspring antioxidative capacity, inflammatory response, and gut microbiota in a sow model. International Journal of Molecular Sciences, 21(1). https://doi.org/10.3390/ijms21010031
Li et al. 2020B	Li, Z., Kanitz, E., Tuchscherer, M., Tuchscherer, A., Metges, C. C., Trakooljul, N., Wimmers, K., & Murani, E. (2020B). A natural Ala610Val substitution causing glucocorticoid receptor hypersensitivity aggravates consequences of endotoxemia. Brain, Behavior, and Immunity, April, 1-10. https://doi.org/10.1016/j.bbi.2020.08.009
Liehr et al. 2017	Liehr, M., Mereu, A., Pastor, J. J., Quintela, J. C., Staats, S., Rimbach, G., & Ipharraguerre, I. R. (2017). Olive oil bioactives protect pigs against experimentally-induced chronic inflammation independently of alterations in gut microbiota. PLoS ONE, 12(3), 1-23. https://doi.org/10.1371/journal.pone.0174239
Lin et al. 2005	Lin, Y., Qigai, H., Xiaolan, Y., Weicheng, B., & Huanchun, C. (2005). The co-administrating of recombinant porcine IL-2 could enhance protective immune responses to PRV inactivated vaccine in pigs. Vaccine, 23(35), 4436-4441. https://doi.org/10.1016/j.vaccine.2005.03.034
Ling-Hua et al. 2006	Ling-Hua, Z., Xing-Shan, T., Yong, G., Feng-Zhen, Z., & Min-Jie, M. (2006). Effect of transgenic expression of porcine interleukin-6 gene and CpG sequences on immune responses of newborn piglets inoculated with Pseudorabies attenuated vaccine. Research in Veterinary Science, 80(3), 281-286. https://doi.org/10.1016/j.rvsc.2005.07.009
Liu et al. 2008A	Liu, Y., Huang, J., Hou, Y., Zhu, H., Zhao, S., Ding, B., Yin, Y., Yi, G., Shi, J., & Fan, W. (2008A). Dietary arginine supplementation alleviates intestinal mucosal disruption induced by Escherichia coli lipopolysaccharide in weaned pigs. British Journal of Nutrition, 100(3), 552-560. https://doi.org/10.1017/S0007114508911612
Liu et al. 2008B	Liu, Y., Lu, J., Shi, J., Hou, Y., Zhu, H., Zhao, S., Liu, H., Ding, B., Yin, Y., & Yi, G. (2008B). Increased expression of the peroxisome proliferator-activated receptor ? in the immune system of weaned pigs after Escherichia coli lipopolysaccharide injection. Veterinary Immunology and Immunopathology, 124(1-2), 82-92. https://doi.org/10.1016/j.vetimm.2008.02.014
Liu et al. 2009A	Liu, Y., Shi, J., Lu, J., Meng, G., Zhu, H., Hou, Y., Yin, Y., Zhao, S., & Ding, B. (2009). Activation of peroxisome proliferator-activated receptor-? potentiates pro-inflammatory cytokine production, and adrenal and somatotropic changes of weaned pigs after Escherichia coli lipopolysaccharide challenge. Innate Immunity, 15(3), 169-178. https://doi.org/10.1177/1753425908102014
Liu et al. 2009B	Liu CH, Chaung HC, Chang H luan, Peng YT, Chung W Bin. Expression of Toll-like receptor mRNA and cytokines in pigs infected with porcine reproductive and respiratory syndrome virus. Vet Microbiol. 2009;136(3–4):266–76.
Liu et al. 2010A	Liu, P., Piao, X. S., Thacker, P. A., Zeng, Z. K., Li, P. F., Wang, D., & Kim, S. W. (2010A). Chito-oligosaccharide reduces diarrhea incidence and attenuates the immune response of weaned pigs challenged with Escherichia coli K88. Journal of Animal Science, 88(12), 3871-3879. https://doi.org/10.2527/jas.2009-2771
Liu et al. 2010B	Liu, Y., Shi, W., Zhou, E., Wang, S., Hu, S., Cai, X., Rong, F., Wu, J., Xu, M., Xu, M., & Li, Q. (2010B). Dynamic changes in inflammatory cytokines in pigs infected with highly pathogenic porcine reproductive and respiratory syndrome virus. Clinical and Vaccine Immunology, 17(9), 1439-1445. https://doi.org/10.1128/CVI.00517-09
Liu et al. 2010C	Liu, Y. L., Shi, J. X., Lu, J., Che, Z. Q., Zhu, H. L., Hou, Y. Q., Yin, Y. L., Zhao, S. J., Ding, B. Y., & Liu, H. M. (2010C). Up-regulated expression of peroxisome proliferator-activated receptor ? in the hypothalamic-pituitary-adrenal axis of weaned pigs after Escherichia coli lipopolysaccharide challenge. Veterinary Journal, 184(2), 230-235. https://doi.org/10.1016/j.tvjl.2009.02.010
Liu et al. 2011	Liu, M., Fang, L., Tan, C., Long, T., Chen, H., & Xiao, S. (2011). Understanding Streptococcus suis serotype 2 infection in pigs through a transcriptional approach. BMC Genomics, 12, 1-12. https://doi.org/10.1186/1471-2164-12-253
Liu et al. 2013A	Liu, Y., Che, T. M., Song, M., Lee, J. J., Almeida, J. A. S., Bravo, D., Van Alstine, W. G., & Pettigrew, J. E. (2013A). Dietary plant extracts improve immune responses and growth efficiency of pigs experimentally infected with porcine reproductive and respiratory syndrome virus. Journal of Animal Science, 91(12), 5668-5679. https://doi.org/10.2527/jas.2013-6495
Liu et al. 2013B	Liu, Y., Song, M., Che, T. M., Almeida, J. A. S., Lee, J. J., Bravo, D., Maddox, C. W., & Pettigrew, J. E. (2013B). Dietary plant extracts alleviate diarrhea and alter immune responses of weaned pigs experimentally infected with a pathogenic Escherichia coli. Journal of Animal Science, 91(11), 5294-5306. https://doi.org/10.2527/jas.2012-6194
Liu et al. 2013C	Liu, Y., Chen, F., Li, Q., Odle, J., Lin, X., Zhu, H., Pi, D., Hou, Y., Hong, Y., & Shi, H. (2013C). Fish oil alleviates activation of the hypothalamic-pituitary-adrenal axis associated with inhibition of TLR4 and NOD signaling pathways in weaned piglets after a lipopolysaccharide challenge. Journal of Nutrition, 143(11), 1799-1807. https://doi.org/10.3945/jn.113.179960
Liu et al. 2015	Liu, Z., Liu, W., Huang, Y., Guo, J., Zhao, R., & Yang, X. (2015). Lipopolysaccharide significantly influences the hepatic triglyceride metabolism in growing pigs. Lipids in Health and Disease, 14(1), 1-10. https://doi.org/10.1186/s12944-015-0064-8
Liu et al. 2016	Liu, Y., Wang, X., Wu, H., Chen, S., Zhu, H., Zhang, J., Hou, Y., Andy Hu, C. A., & Zhang, G. (2016). Glycine enhances muscle protein mass associated with maintaining Akt-mTOR-FOXO1 signaling and suppressing TLR4 and NOD2 signaling in piglets challenged with LPS. American Journal of Physiology - Regulatory Integrative and Comparative Physiology, 311(2), R365-R373. https://doi.org/10.1152/ajpregu.…
Liu et al. 2017	Liu, Y., Wang, X., Leng, W., Pi, D., Tu, Z., Zhu, H., Shi, H., Li, S., Hou, Y., & Hu, C. A. A. (2017). Aspartate inhibits LPS-induced MAFbx and MuRF1 expression in skeletal muscle in weaned pigs by regulating Akt, AMPK? and FOXO1. Innate Immunity, 23(1), 34-43. https://doi.org/10.1177/1753425916673443
Liu et al. 2019	Liu, H., Feye, K. M., Nguyen, Y. T., Rakhshandeh, A., Loving, C. L., Dekkers, J. C. M., Gabler, N. K., & Tuggle, C. K. (2019). Acute systemic inflammatory response to lipopolysaccharide stimulation in pigs divergently selected for residual feed intake. BMC Genomics, 20(1), 1-24. https://doi.org/10.1186/s12864-019-6127-x
Llamas Moya et al. 2006	Llamas Moya, S., Boyle, L., Lynch, P. B., & Arkins, S. (2006). Pro-inflammatory cytokine and acute phase protein responses to low-dose lipopolysaccharide (LPS) challenge in pigs. Animal Science, 82(4), 527-534. https://doi.org/10.1079/ASC200665
Llamas Moya et al. 2008	Llamas Moya, S., Boyle, L. A., Lynch, P. B., & Arkins, S. (2008). Surgical castration of pigs affects the behavioural response to a low-dose lipopolysaccharide (LPS) challenge after weaning. Applied Animal Behaviour Science, 112(1-2), 40-57. https://doi.org/10.1016/j.applanim.2007.07.001
Loeffen et al. 2003	Loeffen, W. L. A., Heinen, P. P., Bianchi, A. T. J., Hunneman, W. A., & Verheijden, J. H. M. (2003). Effect of maternally derived antibodies on the clinical signs and immune response in pigs after primary and secondary infection with an influenza H1N1 virus. Veterinary Immunology and Immunopathology, 92(1-2), 23-35. https://doi.org/10.1016/S0165-2427(03)00019-9
López-Colom et al. 2019A	López-Colom, P., Castillejos, L., Barba-Vidal, E., Zhu, Y., Puyalto, M., Mallo, J. J., & Martín-Orúe, S. M. (2019A). Response of gastrointestinal fermentative activity and colonic microbiota to protected sodium butyrate and protected sodium heptanoate in weaned piglets challenged with ETEC F4+. Archives of Animal Nutrition, 73(5), 339-359. https://doi.org/10.1080/1745039X.2019.1641376
López-Colom et al. 2019B	López-Colom, P., Castillejos, L., Rod Ríguez-Sorrento, A., Puyalto, M., Mallo, J. J., & Martín-Orúe, S. M. (2019B). Efficacy of medium-chain fatty acid salts distilled from coconut oil against two enteric pathogen challenges in weanling piglets. Journal of Animal Science and Biotechnology, 10(1), 1-17. https://doi.org/10.1186/s40104-019-0393-y
Löving and Magnusson 2002	Löving, M., & Magnusson, U. (2002). Sows intramammarily inoculated with Escherichia coli at parturition. Veterinary Immunology and Immunopathology, 90(1-2), 45-54. https://doi.org/10.1016/s0165-2427(02)00203-9
Loving et al 2008	Loving, C. L., Brockmeier, S. L., Vincent, A. L., Lager, K. M., & Sacco, R. E. (2008). Differences in clinical disease and immune response of pigs challenged with a high-dose versus low-dose inoculum of porcine reproductive and respiratory syndrome virus. Viral Immunology, 21(3), 315-325. https://doi.org/10.1089/vim.2008.0038
Loving et al. 2010	Loving, C. L., Brockmeier, S. L., Vincent, A. L., Palmer, M. V., Sacco, R. E., & Nicholson, T. L. (2010). Influenza virus coinfection with Bordetella bronchiseptica enhances bacterial colonization and host responses exacerbating pulmonary lesions. Microbial Pathogenesis, 49(5), 237-245. https://doi.org/10.1016/j.micpath.2010.06.004
Luo et al. 2019	Luo, W. L., Luo, Z., Xu, X., Zhao, S., Li, S. H., Sho, T., Yao, J., Zhang, J., Xu, W. N., & Xu, J. X. (2019). The effect of maternal diet with fish oil on oxidative stress and inflammatory response in sow and new-born piglets. Oxidative Medicine and Cellular Longevity, 2019. https://doi.org/10.1155/2019/6765803
Ma et al. 2012	Ma, M., Wang, L., Yang, J., Cai, H., Shi, J., Zhang, S., Huang, Z., & Zhang, L. (2012). Age-related impaired Th1 responses to PRV vaccine in vivo in aged pigs. Molecular Immunology, 52(3-4), 217-223. https://doi.org/10.1016/j.molimm.2012.05.016
Magiri et al. 2019	Magiri, R., Lai, K., Huang, Y., Mutwiri, G., & Wilson, H. L. (2019). Innate immune response profiles in pigs injected with vaccine adjuvants polydi(sodium carboxylatoethylphenoxy)phosphazene (PCEP) and Emulsigen. Veterinary Immunology and Immunopathology, 209(November 2018), 7-16. https://doi.org/10.1016/j.vetimm.2019.02.004
Manickam et al. 2013	Manickam, C., Dwivedi, V., Patterson, R., Papenfuss, T., & Renukaradhya, G. J. (2013). Porcine reproductive and respiratory syndrome virus induces pronounced immune modulatory responses at mucosal tissues in the parental vaccine strain VR2332 infected pigs. Veterinary Microbiology, 162(1), 68-77. https://doi.org/10.1016/j.vetmic.2012.08.021
Mao et al. 2005	Mao, X., Piao, X., Lai, C., Li, D., … J. X.-J. of animal, & 2005, U. (2005). Effects of ?-glucan obtained from the Chinese herb Astragalus membranaceus and lipopolysaccharide challenge on performance, immunological, adrenal, and. Academic.Oup.Com, 83, 2775-2782. https://academic.oup.com/jas/article-abstract/83/12/2775/4829989
Mao et al. 2018	Mao, X., Gu, C., Ren, M., Chen, D., Yu, B., He, J., Yu, J., Zheng, P., Luo, J., Luo, Y., Wang, J., Tian, G., & Yang, Q. (2018). L-isoleucine administration alleviates rotavirus infection and immune response in the weaned piglet model. Frontiers in Immunology, 9(JUL), 1-12. https://doi.org/10.3389/fimmu.2018.01654
Marchioro et al. 2013	Marchioro, S. B., Maes, D., Flahou, B., Pasmans, F., Del Pozo Sacristán, R., Vranckx, K., Melkebeek, V., Cox, E., Wuyts, N., & Haesebrouck, F. (2013). Local and systemic immune responses in pigs intramuscularly injected with an inactivated Mycoplasma hyopneumoniae vaccine. Vaccine, 31(9), 1305-1311. https://doi.org/10.1016/j.vaccine.2012.12.068
Marin et al. 2002	Marin, D. E., Taranu, I., Bunaciu, R. P., Pascale, F., Tudor, D. S., Avram, N., Sarca, M., Cureu, I., Criste, R. D., Suta, V., & Oswald, I. P. (2002). Changes in performance, blood parameters, humoral and cellular immune responses in weanling piglets exposed to low doses of aflatoxin. Journal of Animal Science, 80(5), 1250-1257. https://doi.org/10.2527/2002.8051250x
Marin et al. 2017	Marin, D. E., Pistol, G. C., Gras, M. A., Palade, M. L., & Taranu, I. (2017). Comparative effect of ochratoxin A on inflammation and oxidative stress parameters in gut and kidney of piglets. Regulatory Toxicology and Pharmacology, 89, 224-231. https://doi.org/10.1016/j.yrtph.2017.07.031
Marin et al. 2018	Marin, D. E., Pistol, G. C., Gras, M., Palade, M., & Taranu, I. (2018). A comparison between the effects of ochratoxin A and aristolochic acid on the inflammation and oxidative stress in the liver and kidney of weanling piglets. Naunyn-Schmiedeberg's Archives of Pharmacology, 391(10), 1147-1156. https://doi.org/10.1007/s00210-018-1538-9
Markowska-Daniel et al. 2001	Markowska-Daniel, I., Collins, R. A., & Pejsak, Z. (2001). Evaluation of genetic vaccine against classical swine fever. Vaccine, 19(17-19), 2480-2484. https://doi.org/10.1016/S0264-410X(00)00477-1
Martelli et al. 2011	Martelli, P., Ferrari, L., Morganti, M., De Angelis, E., Bonilauri, P., Guazzetti, S., Caleffi, A., & Borghetti, P. (2011). One dose of a porcine circovirus 2 subunit vaccine induces humoral and cell-mediated immunity and protects against porcine circovirus-associated disease under field conditions. Veterinary Microbiology, 149(3-4), 339-351. https://doi.org/10.1016/j.vetmic.2010.12.008
Martelli et al. 2014	Martelli, P., Saleri, R., Cavalli, V., De Angelis, E., Ferrari, L., Benetti, M., Ferrarini, G., Merialdi, G., & Borghetti, P. (2014). Systemic and local immune response in pigs intradermally and intramuscularly injected with inactivated mycoplasma hyopneumoniae vaccines. Veterinary Microbiology, 168(2-4), 357-364. https://doi.org/10.1016/j.vetmic.2013.11.025
Martínez-Martínez et al. 2016	Martínez-Martínez, S., Frandoloso, R., Rodríguez-Ferri, E. F., García-Iglesias, M. J., Pérez-Martínez, C., Álvarez-Estrada, Á., & Gutiérrez-Martín, C. B. (2016). A vaccine based on a mutant transferrin binding protein B of Haemophilus parasuis induces a strong T-helper 2 response and bacterial clearance after experimental infection. Veterinary Immunology and Immunopathology, 179, 18-25. https://d…
Martins et al. 2013	Martins, R. P., Lorenzi, V., Arce, C., Lucena, C., Carvajal, A., & Garrido, J. J. (2013). Innate and adaptive immune mechanisms are effectively induced in ileal Peyer's patches of Salmonella typhimurium infected pigs. Developmental and Comparative Immunology, 41(1), 100-104. https://doi.org/10.1016/j.dci.2013.04.020
McAfee et al. 2019	McAfee, J. M., Kattesh, H. G., Lindemann, M. D., Voy, B. H., Kojima, C. J., Burdick Sanchez, N. C., Carroll, J. A., Gillespie, B. E., & Saxton, A. M. (2019). Effect of omega-3 polyunsaturated fatty acid (n-3 PUFA) supplementation to lactating sows on growth and indicators of stress in the postweaned pig. Journal of Animal Science, 97(11), 4453-4463. https://doi.org/10.1093/jas/skz300
McGilvray et al. 2019	McGilvray, W. D., Klein, D., Wooten, H., Dawson, J. A., Hewitt, D., Rakhshandeh, A. R., De Lange, C. F. M., & Rakhshandeh, A. (2019). Immune system stimulation induced by Escherichia coli lipopolysaccharide alters plasma free amino acid flux and dietary nitrogen utilization in growing pigs. Journal of Animal Science, 97(1), 315-326. https://doi.org/10.1093/jas/sky401
McLamb et al. 2013	McLamb, B. L., Gibson, A. J., Overman, E. L., Stahl, C., & Moeser, A. J. (2013). Early Weaning Stress in Pigs Impairs Innate Mucosal Immune Responses to Enterotoxigenic E. coli Challenge and Exacerbates Intestinal Injury and Clinical Disease. PLoS ONE, 8(4), 1-12. https://doi.org/10.1371/journal.pone.0059838
Meier et al. 2004	Meier, W. A., Husmann, R. J., Schnitzlein, W. M., Osorio, F. A., Lunney, J. K., & Zuckermann, F. A. (2004). Cytokines and synthetic double-stranded RNA augment the T helper 1 immune response of swine to porcine reproductive and respiratory syndrome virus. Veterinary Immunology and Immunopathology, 102(3), 299-314. https://doi.org/10.1016/j.vetimm.2004.09.012
Melchior et al. 2004	Melchior, D., Sève, B., & Le Floc'h, N. (2004). Chronic lung inflammation affects plasma amino acid concentrations in pigs. Journal of Animal Science, 82(4), 1091-1099. https://doi.org/10.2527/2004.8241091x
Melkebeek et al. 2007	Melkebeek, V., Verdonck, F., Goddeeris, B. M., & Cox, E. (2007). Comparison of immune responses in parenteral FaeG DNA primed pigs boosted orally with F4 protein or reimmunized with the DNA vaccine. Veterinary Immunology and Immunopathology, 116(3-4), 199-214. https://doi.org/10.1016/j.vetimm.2007.01.021
Middelveld and Alving 2000	Middelveld, R. J. M., & Alving, K. (2000). Synergistic septicemic action of the Gram-positive bacterial cell wall components peptidoglycan and lipoteichoic acid in the pig in vivo. Shock, 13(4), 297-306. https://doi.org/10.1097/00024382-200004000-00008
Middelveld and Alving 2002	Middelveld, R. J. M., & Alving, K. (2002). Responses of the bronchial and pulmonary circulations to short-term nitric oxide inhalation before and after endotoxaemia in the pig. Acta Physiologica Scandinavica, 176(1), 71-78. https://doi.org/10.1046/j.1365-201X.2002.01007.x
Moser et al. 2004	Moser, R. J., Reverter, A., Kerr, C. A., Beh, K. J., & Lehnert, S. A. (2004). A mixed-model approach for the analysis of cDNA microarray gene expression data from extreme-performing pigs after infection with Actinobacillus pleuropneumoniae. Journal of Animal Science, 82(5), 1261-1271. https://doi.org/10.2527/2004.8251261x
Mou et al. 2016	Mou, C., Zhu, L., Xing, X., Lin, J., & Yang, Q. (2016). Immune responses induced by recombinant Bacillus subtilis expressing the spike protein of transmissible gastroenteritis virus in pigs. Antiviral Research, 131, 74-84. https://doi.org/10.1016/j.antiviral.2016.02.003
Müllebner et al. 2018	Müllebner, A., Sassu, E. L., Ladinig, A., Frömbling, J., Miller, I., Ehling-Schulz, M., Hennig-Pauka, I., & Duvigneau, J. C. (2018). Actinobacillus pleuropneumoniae triggers IL-10 expression in tonsils to mediate colonisation and persistence of infection in pigs. Veterinary Immunology and Immunopathology, 205(September), 17-23. https://doi.org/10.1016/j.vetimm.2018.10.008
Müller et al. 2017	Müller, L. K. F., da Silva, A. S., Baldissera, M. D., Santurio, J. M., Glombowsky, P., Gugel, J., Campigotto, G., Gloria, E. M., Paiano, D., & Machado, G. (2017). Effects of supplementation with spray-dried porcine plasma on blood variables on piglets feed with diet contaminated by mycotoxins. Microbial Pathogenesis, 110, 464-470. https://doi.org/10.1016/j.micpath.2017.07.028
Muneta et al. 2008	Muneta, Y., Minagawa, Y., Shimoji, Y., Ogawa, Y., Hikono, H., & Mori, Y. (2008). Immune response of gnotobiotic piglets against Mycoplasma hyopneumoniae. Journal of Veterinary Medical Science, 70(10), 1065-1070. https://doi.org/10.1292/jvms.70.1065
Muñoz-González et al. 2015	Muñoz-González, S., Ruggli, N., Rosell, R., Pérez, L. J., Frías-Leuporeau, M. T., Fraile, L., Montoya, M., Cordoba, L., Domingo, M., Ehrensperger, F., Summerfield, A., & Ganges, L. (2015). Postnatal persistent infection with classical swine fever virus and its immunological implications. PLoS ONE, 10(5), 1-22. https://doi.org/10.1371/journal.pone.0125692
Mustonen et al. 2012	Mustonen, K., Banting, A., Raekallio, M., Heinonen, M., Peltoniemi, O. A. T., & Vainio, O. (2012). Dose-response investigation of oral ketoprofen in pigs challenged with Escherichia coli endotoxin. Veterinary Record, 171(3), 70. https://doi.org/10.1136/vr.100431
Myers et al. 2002	Myers, M. J., Baarsch, M. J., & Murtaugh, M. P. (2002). Effects of pentoxifylline on inflammatory cytokine expression and acute pleuropneumonia in Swine. Immunobiology, 205(1), 17-34. https://doi.org/10.1078/0171-2985-00108
Myers et al.2003	Myers, M. J., Farrell, D. E., Palmer, D. C., & Post, L. O. (2003). Inflammatory mediator production in swine following endotoxin challenge with or without co-administration of dexamethasone. International Immunopharmacology, 3(4), 571-579. https://doi.org/10.1016/S1567-5769(03)00048-1
Namkung et al. 2006	Namkung, H., Gong, J., Yu, H., & De Lange, C. F. M. (2006). Effect of pharmacological intakes of zinc and copper on growth performance, circulating cytokines and gut microbiota of newly weaned piglets challenged with coliform lipopolysaccharides. Canadian Journal of Animal Science, 86(4), 511-522. https://doi.org/10.4141/A05-075
Naujokat et al. 2019	Naujokat, H., Sengebusch, A., Möller, B., Wieker, H., Açil, Y., & Wiltfang, J. (2019). Antigen-induced arthritis of the temporomandibular joint via repeated injections of bovine serum albumin in domestic pigs. Journal of Cranio-Maxillofacial Surgery, 47(6), 932-939. https://doi.org/10.1016/j.jcms.2019.03.001
Nguyen et al. 2018	Nguyen, D. N., Thymann, T., Goericke-Pesch, S. K., Ren, S., Wei, W., Skovgaard, K., Damborg, P., Brunse, A., van Gorp, C., Kramer, B. W., Wolfs, T. G., & Sangild, P. T. (2018). Prenatal Intra-Amniotic Endotoxin Induces Fetal Gut and Lung Immune Responses and Postnatal Systemic Inflammation in Preterm Pigs. American Journal of Pathology, 188(11), 2629-2643. https://doi.org/10.1016/j.ajpath.2018.07…
Nogueira et al. 2013	Nogueira, M. G., Collins, A. M., Donahoo, M., & Emery, D. (2013). Immunological responses to vaccination following experimental Lawsonia intracellularis virulent challenge in pigs. Veterinary Microbiology, 164(1-2), 131-138. https://doi.org/10.1016/j.vetmic.2013.02.004
Nordgreen et al. 2018	Nordgreen, J., Munsterhjelm, C., Aae, F., Popova, A., Boysen, P., Ranheim, B., Heinonen, M., Raszplewicz, J., Piepponen, P., Lervik, A., Valros, A., & Janczak, A. M. (2018). The effect of lipopolysaccharide (LPS) on inflammatory markers in blood and brain and on behavior in individually-housed pigs. Physiology and Behavior, 195(August), 98-111. https://doi.org/10.1016/j.physbeh.2018.07.013
Nuntaprasert et al. 2005	Nuntaprasert, A., Mori, Y., Muneta, Y., Yoshihara, K., Tsukiyama-Kohara, K., & Kai, C. (2005). The effect of recombinant swine interleukin-4 on swine immune cells and on pro-inflammatory cytokine productions in pigs. Comparative Immunology, Microbiology and Infectious Diseases, 28(2), 83-101. https://doi.org/10.1016/j.cimid.2004.07.002
Okuda et al. 2008	Okuda, Y., Kuroda, M., Ono, M., Chikata, S., & Shibata, I. (2008). Efficacy of vaccination with porcine reproductive and respiratory syndrome virus following challenges with field isolates in Japan. Journal of Veterinary Medical Science, 70(10), 1017-1025. https://doi.org/10.1292/jvms.70.1017
Oliver et al. 2014	Oliver, W. T., Wells, J. E., & Maxwell, C. V. (2014). Lysozyme as an alternative to antibiotics improves performance in nursery pigs during an indirect immune challenge. Journal of Animal Science, 92(11), 4927-4934. https://doi.org/10.2527/jas.2014-8033
Oliver-Ferrando et al. 2018	Oliver-Ferrando, S., Segalés, J., Sibila, M., & Díaz, I. (2018). Comparison of cytokine profiles in peripheral blood mononuclear cells between piglets born from Porcine circovirus 2 vaccinated and non-vaccinated sows. Veterinary Microbiology, 214(December 2017), 148-153. https://doi.org/10.1016/j.vetmic.2017.12.011
Opapeju et al. 2010	Opapeju, F. O., Rademacher, M., Payne, R. L., Krause, D. O., & Nyachoti, C. M. (2010). Inflammation-associated responses in piglets induced with post-weaning colibacillosis are influenced by dietary protein level. Livestock Science, 131(1), 58-64. https://doi.org/10.1016/j.livsci.2010.02.026
Orellana et al. 2002	Orellana, R. A., O'Connor, P. M. J., Nguyen, H. V., Bush, J. A., Suryawan, A., Carole Thivierge, M., Fiorotto, M. L., & Davis, T. A. (2002). Endotoxemia reduces skeletal muscle protein synthesis in neonates. American Journal of Physiology - Endocrinology and Metabolism, 283(5 46-5), 909-916. https://doi.org/10.1152/ajpendo.00220.2002
Orellana et al. 2006	Orellana, R. A., O'Connor, P. M. J., Bush, J. A., Suryawan, A., Thivierge, M. C., Nguyen, H. V., Fiorotto, M. L., & Davis, T. A. (2006). Modulation of muscle protein synthesis by insulin is maintained during neonatal endotoxemia. American Journal of Physiology - Endocrinology and Metabolism, 291(1), 159-166. https://doi.org/10.1152/ajpendo.00595.2005
Ørskov et al. 2004	Ørskov, H., Sc, D. M., & Tønnesen, E. (2004). Acute Hyperinsulinemia Restrains Endotoxin-induced. Anesthesiology, 100(4), 861-870.
Pardo et al. 2014	Pardo, A., Poveda, A., da Silva, C., dos Santos, A., Venâncio, E., Arantes, V., & Nogueira, E. (2014). Effect of L-glutamine levels in piglets diets challenged with Escherichia coli lipopolysacharides. Revista MVZ Cordoba, 19(3), 4328-4337. https://doi.org/10.21897/rmvz.94
Parra et al. 2013	Parra, J., Agudelo, J., Sanín, D., Forero, J., Muskus, C., & López Herrera, A. (2013). Intestinal expression of pro-inflammatory cytokines induced by oral intake of lipopolysaccharide (LPS) from E. Coli in weaned pigs. Revista Colombiana de Ciencias Pecuarias, 26(2), 108-118.
Pasternaket al. 2020	Parthasarathy, G., & Mansfield, L. S. (2009). Recombinant interleukin-4 enhances Campylobacter jejuni invasion of intestinal pig epithelial cells (IPEC-1). Microbial Pathogenesis, 47(1), 38-46. https://doi.org/10.1016/j.micpath.2009.04.011
Patterson et al. 2015	Patterson, R., Eley, T., Browne, C., Martineau, H. M., & Werling, D. (2015). Oral application of freeze-dried yeast particles expressing the PCV2b Cap protein on their surface induce protection to subsequent PCV2b challenge in vivo. Vaccine, 33(46), 6199-6205. https://doi.org/10.1016/j.vaccine.2015.10.003
Paulin et al. 2007	Paulin, S. M., Jagannathan, A., Campbell, J., Wallis, T. S., & Stevens, M. P. (2007). Net replication of Salmonella enterica serovars typhimurium and choleraesuis in porcine intestinal mucosa and nodes is associated with their differential virulence. Infection and Immunity, 75(8), 3950-3960. https://doi.org/10.1128/IAI.00366-07
Pearce et al. 2013	Pearce, S. C., Mani, V., Boddicker, R. L., Johnson, J. S., Weber, T. E., Ross, J. W., Rhoads, R. P., Baumgard, L. H., & Gabler, N. K. (2013). Heat Stress Reduces Intestinal Barrier Integrity and Favors Intestinal Glucose Transport in Growing Pigs. PLoS ONE, 8(8), 1-9. https://doi.org/10.1371/journal.pone.0070215
Picherot et al. 2007	Picherot, M., Oswald, I. P., Cote, M., Noeckler, K., Le Guerhier, F., Boireau, P., & Vallée, I. (2007). Swine infection with Trichinella spiralis: Comparative analysis of the mucosal intestinal and systemic immune responses. Veterinary Parasitology, 143(2), 122-130. https://doi.org/10.1016/j.vetpar.2006.08.003
Pinelli-Saavedra et al. 2015	Pinelli-Saavedra, A., Peralta-Quintana, J. R., Sosa-Castañeda, J., Moya-Camarena, S. Y., Burgara-Estrella, A., & Hernández, J. (2015). Dietary conjugated linoleic acid and its effect on immune response in pigs infected with the porcine reproductive and respiratory syndrome virus. Research in Veterinary Science, 98, 30-38. https://doi.org/10.1016/j.rvsc.2014.12.007
Pinton et al. 2008	Pinton, P., Accensi, F., Beauchamp, E., Cossalter, A. M., Callu, P., Grosjean, F., & Oswald, I. P. (2008). Ingestion of deoxynivalenol (DON) contaminated feed alters the pig vaccinal immune responses. Toxicology Letters, 177(3), 215-222. https://doi.org/10.1016/j.toxlet.2008.01.015
Platt-Samoraj et al. 2013	Platt-Samoraj, A., Szweda, W., Siwicki, A. K., Procaj?o, Z., Mikulska-Skupie?, E., Bancerz-Kisiel, A., Szczerba-Turek, A., & Syczy?o, K. (2013). Relationship between Yersinia enterocolitica antibody level and bacterial shedding after challenge in previously immunized pigs. Central-European Journal of Immunology, 38(2), 203-207. https://doi.org/10.5114/ceji.2013.35216
Pohl et al. 2018	Pohl, C. S., Lennon, E. M., Li, Y., DeWilde, M. P., & Moeser, A. J. (2018). S. Typhimurium challenge in juvenile pigs modulates the expression and localization of enteric cholinergic proteins and correlates with mucosal injury and inflammation. Autonomic Neuroscience: Basic and Clinical, 213(December 2017), 51-59. https://doi.org/10.1016/j.autneu.2018.05.009
Pomorska-Mól et al. 2014	Pomorska-Mól, M., Kwit, K., Markowska-Daniel, I., Kowalski, C., & Pejsak, Z. (2014). Local and systemic immune response in pigs during subclinical and clinical swine influenza infection. Research in Veterinary Science, 97(2), 412-421. https://doi.org/10.1016/j.rvsc.2014.06.007
Pomorska-Mól et al. 2017	Pomorska-Mól, M., Dors, A., Kwit, K., Czyzewska-Dors, E., & Pejsak, Z. (2017). Coinfection modulates inflammatory responses, clinical outcome and pathogen load of H1N1 swine influenza virus and Haemophilus parasuis infections in pigs. BMC Veterinary Research, 13(1), 1-12. https://doi.org/10.1186/s12917-017-1298-7
Poonsuk et al. 2016	Poonsuk, K., Zhang, J., Chen, Q., Gonzalez, W., da Silva Carrion, L. C., Sun, Y., Ji, J., Wang, C., Main, R., Zimmerman, J., & Giménez-Lirola, L. (2016). Quantifying the effect of lactogenic antibody on porcine epidemic diarrhea virus infection in neonatal piglets. Veterinary Microbiology, 197, 83-92. https://doi.org/10.1016/j.vetmic.2016.11.002
Price et al. 2010	Price, K. L., Totty, H. R., Lee, H. B., Utt, M. D., Fitzner, G. E., Yoon, I., Ponder, M. A., & Escobar, J. (2010). Use of Saccharomyces cerevisiae fermentation product on growth performance and microbiota of weaned pigs during Salmonella infection. Journal of Animal Science, 88(12), 3896-3908. https://doi.org/10.2527/jas.2009-2728
Qi et al. 2014	Qi, K. K., Wu, J., & Xu, Z. W. (2014). Effects of PEGylated porcine glucagon-like peptide-2 therapy in weaning piglets challenged with lipopolysaccharide. Peptides, 58, 7-13. https://doi.org/10.1016/j.peptides.2014.05.007
Qi et al. 2015	Qi, K. K., Wu, J., Deng, B., Li, Y. M., & Xu, Z. W. (2015). PEGylated porcine glucagon-like peptide-2 improved the intestinal digestive function and prevented inflammation of weaning piglets challenged with LPS. Animal, 9(9), 1481-1489. https://doi.org/10.1017/S1751731115000749
Qiao et al. 2015	Qiao, J., Li, H., Wang, Z., & Wang, W. (2015). Effects of Lactobacillus acidophilus dietary supplementation on the performance, intestinal barrier function, rectal microflora and serum immune function in weaned piglets challenged with Escherichia coli lipopolysaccharide. Antonie van Leeuwenhoek, International Journal of General and Molecular Microbiology, 107(4), 883-891. https://doi.org/10.1007/…
Qiu et al. 2013	Qiu, Y., Zhang, J., Liu, Y., Ma, H., Cao, F., Xu, J., Hou, Y., & Xu, L. Y. (2013). The combination effects of acetaminophen and N-acetylcysteine on cytokines production and NF-?B activation of lipopolysaccharide-challenged piglet mononuclear phagocytes in vitro and in vivo. Veterinary Immunology and Immunopathology, 152(3-4), 381-388. https://doi.org/10.1016/j.vetimm.2013.01.013
Quan et al. 2010	Quan, Z., Qin, Z. G., Zhen, W., Feng, X. Z., Hong, J., & Fei, Z. H. (2010). Plasmid containing CpG oligodeoxynucleotides can augment the immune responses of pigs immunized with porcine reproductive and respiratory syndrome killed virus vaccine. Veterinary Immunology and Immunopathology, 136(3-4), 257-264. https://doi.org/10.1016/j.vetimm.2010.03.015
Rakhshandeh and De Lange 2012	Rakhshandeh, A., & De Lange, C. F. M. (2012). Evaluation of chronic immune system stimulation models in growing pigs. Animal, 6(2), 305-310. https://doi.org/10.1017/S1751731111001522
Ramamoorthy et al. 2011	Ramamoorthy, S., Opriessnig, T., Pal, N., Huang, F. F., & Meng, X. J. (2011). Effect of an interferon-stimulated response element (ISRE) mutant of porcine circovirus type 2 (PCV2) on PCV2-induced pathological lesions in a porcine reproductive and respiratory syndrome virus (PRRSV) co-infection model. Veterinary Microbiology, 147(1-2), 49-58. https://doi.org/10.1016/j.vetmic.2010.06.010
Ramos et al. 2019	Ramos, L., Obregon-Henao, A., Henao-Tamayo, M., Bowen, R., Izzo, A., Lunney, J. K., & Gonzalez-Juarrero, M. (2019). Minipigs as a neonatal animal model for tuberculosis vaccine efficacy testing. Veterinary Immunology and Immunopathology, 215(November 2018), 109884. https://doi.org/10.1016/j.vetimm.2019.109884
Rau et al. 2006	Rau, H., Revets, H., Cornelis, P., Titzmann, A., Ruggli, N., McCullough, K. C., & Summerfield, A. (2006). Efficacy and functionality of lipoprotein OprI from Pseudomonas aeruginosa as adjuvant for a subunit vaccine against classical swine fever. Vaccine, 24(22), 4757-4768. https://doi.org/10.1016/j.vaccine.2006.03.028
Reddy et al. 2000	Reddy, N. R. J., Wilkie, B. N., Mallard, B. A., & Rosendal, S. (2000). Cytokines in pigs bred selectively for high and low immune response. Veterinary Immunology and Immunopathology, 54, 1150-1155. https://doi.org/10.1016/s0165-2427(96)05659-0
Reddy et al. 2018	Reddy, K. E., Song, J., Lee, H. J., Kim, M., Kim, D. W., Jung, H. J., Kim, B., Lee, Y., Yu, D., Kim, D. W., Oh, Y. K., & Lee, S. D. (2018). Effects of high levels of deoxynivalenol and zearalenone on growth performance, and hematological and immunological parameters in pigs. Toxins, 10(3), 1-15. https://doi.org/10.3390/toxins10030114
Reiner et al. 2014	Reiner, G., Bertsch, N., Hoeltig, D., Selke, M., Willems, H., Gerlach, G. F., Tuemmler, B., Probst, I., Herwig, R., Drungowski, M., & Waldmann, K. H. (2014). Identification of QTL affecting resistance/susceptibility to acute Actinobacillus pleuropneumoniae infection in swine. Mammalian Genome, 25(3-4), 180-191. https://doi.org/10.1007/s00335-013-9497-4
Ren et al. 2014	Ren, M., Liu, X. T., Wang, X., Zhang, G. J., Qiao, S. Y., & Zeng, X. F. (2014). Increased levels of standardized ileal digestible threonine attenuate intestinal damage and immune responses in Escherichia coli K88+ challenged weaned piglets. Animal Feed Science and Technology, 195, 67-75. https://doi.org/10.1016/j.anifeedsci.2014.05.013
Ren et al. 2019	Ren, C., Zhou, Q., Guan, W., Lin, X., Wang, Y., Song, H., & Zhang, Y. (2019). Immune response of piglets receiving mixture of formic and propionic acid alone or with either capric acid or bacillus licheniformis after Escherichia coli challenge. BioMed Research International, 2019. https://doi.org/10.1155/2019/6416187
Renukaradhya et al. 2010	Renukaradhya, G. J., Alekseev, K., Jung, K., Fang, Y., & Saif, L. J. (2010). Porcine reproductive and respiratory syndrome virus-Induced immunosuppression exacerbates the inflammatory response to porcine respiratory coronavirus in pigs. Viral Immunology, 23(5), 457-466. https://doi.org/10.1089/vim.2010.0051
Roberts and Almond 2003	Roberts, N. E., & Almond, G. W. (2003). Infection of growing swine with porcine reproductive and respiratory syndrome virus and Mycoplasma hyopneumoniae - Effects on growth, serum metabolites, and insulin-like growth factor-I. Canadian Veterinary Journal, 44(1), 31-37.
Rodríguez-Gómez et al. 2014	Rodríguez-Gómez, I. M., Barranco, I., Amarilla, S. P., García-Nicolás, O., Salguero, F. J., Carrasco, L., & Gómez-Laguna, J. (2014). Activation of extrinsic- and Daxx-mediated pathways in lymphoid tissue of PRRSV-infected pigs. Veterinary Microbiology, 172(1-2), 186-194. https://doi.org/10.1016/j.vetmic.2014.05.025
Roh et al. 2015	Roh, S. G., Carroll, J. A., & Kim, S. W. (2015). Effects of fermented soybean meal on innate immunity-related gene expressions in nursery pigs acutely challenged with lipopolysaccharides. Animal Science Journal, 86(5), 508-516. https://doi.org/10.1111/asj.12319
Rompato et al. 2006	Rompato, G., Ling, E., Chen, Z., Van Kruiningen, H., & Garmendia, A. E. (2006). Positive inductive effect of IL-2 on virus-specific cellular responses elicited by a PRRSV-ORF7 DNA vaccine in swine. Veterinary Immunology and Immunopathology, 109(1-2), 151-160. https://doi.org/10.1016/j.vetimm.2005.08.015
Rong et al. 2015	Rong, Y., Lu, Z., Zhang, H., Zhang, L., Song, D., & Wang, Y. (2015). Effects of casein glycomacropeptide supplementation on growth performance, intestinal morphology, intestinal barrier permeability and inflammatory responses in Escherichia coli K88 challenged piglets. Animal Nutrition, 1(2), 54-59. https://doi.org/10.1016/j.aninu.2015.05.006
Rostagno et al. 2011	Rostagno, M. H., Eicher, S. D., & Lay, D. C. (2011). Immunological, Physiological, and Behavioral Effects of Salmonella enterica Carriage and Shedding in Experimentally lnfected Finishing Pigs. Foodborne Pathogens and Disease, 8(5), 623-630.
Royaee et al. 2004	Royaee, A. R., Husmann, R. J., Dawson, H. D., Calzada-Nova, G., Schnitzlein, W. M., Zuckermann, F. A., & Lunney, J. K. (2004). Deciphering the involvement of innate immune factors in the development of the host response to PRRSV vaccination. Veterinary Immunology and Immunopathology, 102(3), 199-216. https://doi.org/10.1016/j.vetimm.2004.09.018
Royer et al. 2016	Royer, E., Barbé, F., Guillou, D., Rousselière, Y., & Chevaux, E. (2016). Development of an oxidative stress model in weaned pigs highlighting plasma biomarkers' specificity to stress inducers. Journal of Animal Science, 94(7), 48-53. https://doi.org/10.2527/jas2015-9857
Ruansit et al. 2020	Ruansit, W., & Charerntantanakul, W. (2020). Oral supplementation of quercetin in PRRSV-1 modified-live virus vaccinated pigs in response to HP-PRRSV-2 challenge. Vaccine, 38(19), 3570-3581. https://doi.org/10.1016/j.vaccine.2020.03.019
Rudar et al. 2016	Rudar, M., Zhu, C. L., & De Lange, C. F. M. (2016). Effect of supplemental dietary leucine and immune system stimulation on whole-body nitrogen utilization in starter pigs. Journal of Animal Science, 94(6), 2366-2377. https://doi.org/10.2527/jas.2015-0120
Rupa et al. 2011	Rupa, P., Schmied, J., & Wilkie, B. N. (2011). Prophylaxis of experimentally induced ovomucoid allergy in neonatal pigs using Lactococcus lactis. Veterinary Immunology and Immunopathology, 140(1-2), 23-29. https://doi.org/10.1016/j.vetimm.2010.11.004
Ruud et al. 2007	Ruud, T. E., Gundersen, Y., Wang, J. E., Foster, S. J., Thiemermann, C., & Aasen, A. O. (2007). Activation of cytokine synthesis by systemic infusions of lipopolysaccharide and peptidoglycan in a porcine model in vivo and in vitro. Surgical Infections, 8(5), 495-503. https://doi.org/10.1089/sur.2006.083
Sakumoto et al. 2003	Sakumoto, R., Kasuya, E., Komatsu, T., & Akita, T. (2003). Central and peripheral concentrations of tumor necrosis factor-? in Chinese Meishan pigs stimulated with lipopolysaccharide. Journal of Animal Science, 81(5), 1274-1280. https://doi.org/10.2527/2003.8151274x
Saleri et al. 2019	Saleri, R., Cavalli, V., Ferrari, L., Ogno, G., Canelli, E., Martelli, P., & Borghetti, P. (2019). Modulation of the somatotropic axis, adiponectin and cytokine secretion during highly pathogenic porcine reproductive and respiratory syndrome virus type 1 (HP-PRRSV-1) infection. Research in Veterinary Science, 124(September 2018), 263-269. https://doi.org/10.1016/j.rvsc.2019.04.007
Salguero et al. 2008	Salguero, F. J., Gil, S., Revilla, Y., Gallardo, C., Arias, M., & Martins, C. (2008). Cytokine mRNA expression and pathological findings in pigs inoculated with African swine fever virus (E-70) deleted on A238L. Veterinary Immunology and Immunopathology, 124(1-2), 107-119. https://doi.org/10.1016/j.vetimm.2008.02.012
Salinas-Zacarias et al. 2020	Salinas-Zacarias, I., Guzman-Bautista, E. R., Ramírez-Estudillo, M. del C., Chacón-Salinas, R., & Vega-López, M. A. (2020). Mucosal and systemic immune responses to Aujeszky's disease virus (ADV) in early vaccinated piglets. Comparative Immunology, Microbiology and Infectious Diseases, 68(August 2017), 101400. https://doi.org/10.1016/j.cimid.2019.1014009
Sánchez-Carvajal et al. 2020	Sánchez-Carvajal, J. M., Rodríguez-Gómez, I. M., Ruedas-Torres, I., Larenas-Muñoz, F., Díaz, I., Revilla, C., Mateu, E., Domínguez, J., Martín-Valls, G., Barranco, I., Pallarés, F. J., Carrasco, L., & Gómez-Laguna, J. (2020). Activation of pro- and anti-inflammatory responses in lung tissue injury during the acute phase of PRRSV-1 infection with the virulent strain Lena. Veterinary Microbiology, …
Sánchez-Cordón et al. 2005	Sánchez-Cordón, P. J., Núñez, A., Salguero, F. J., Carrasco, L., & Gómez-Villamandos, J. C. (2005). Evolution of T lymphocytes and cytokine expression in classical swine fever (CSF) virus infection. Journal of Comparative Pathology, 132(4), 249-260. https://doi.org/10.1016/j.jcpa.2004.10.002
Sarmento et al. 2020	Sarmento, L. V., Poonsuk, K., Tian, L., Mora-Díaz, J. C., Main, R. G., Baum, D. H., Zimmerman, J. J., & Giménez-Lirola, L. G. (2020). Detection of porcine epidemic diarrhea virus-neutralizing antibody using high-throughput imaging cytometry. Journal of Veterinary Diagnostic Investigation, 32(2), 324-328. https://doi.org/10.1177/1040638720903346
Sassu et al. 2017	Sassu, E. L., Frömbling, J., Duvigneau, J. C., Miller, I., Müllebner, A., Gutiérrez, A. M., Grunert, T., Patzl, M., Saalmüller, A., von Altrock, A., Menzel, A., Ganter, M., Spergser, J., Hewicker-Trautwein, M., Verspohl, J., Ehling-Schulz, M., & Hennig-Pauka, I. (2017). Host-pathogen interplay at primary infection sites in pigs challenged with Actinobacillus pleuropneumoniae. BMC Veterinary Resea…
Sattler et al. 2018	Sattler, T., Pikalo, J., Wodak, E., Revilla-Fernández, S., Steinrigl, A., Bagó, Z., Entenfellner, F., Claude, J. B., Pez, F., Francillette, M., & Schmoll, F. (2018). Efficacy of live attenuated porcine reproductive and respiratory syndrome virus 2 strains to protect pigs from challenge with a heterologous Vietnamese PRRSV 2 field strain. BMC Veterinary Research, 14(1), 1-10. https://doi.org/10.11…
Scharek-Tedin et al. 2013	Scharek-Tedin, L., Pieper, R., Vahjen, W., Tedin, K., Neumann, K., & Zentek, J. (2013). Bacillus cereus var. toyoi modulates the immune reaction and reduces the occurrence of diarrhea in piglets challenged with salmonella typhimurium DT104. Journal of Animal Science, 91(12), 5696-5704. https://doi.org/10.2527/jas.2013-6382
Schierack et al. 2007	Schierack, P., Wieler, L. H., Taras, D., Herwig, V., Tachu, B., Hlinak, A., Schmidt, M. F. G., & Scharek, L. (2007). Bacillus cereus var. toyoi enhanced systemic immune response in piglets. Veterinary Immunology and Immunopathology, 118(1-2), 1-11. https://doi.org/10.1016/j.vetimm.2007.03.006
Schierack et al. 2009	Schierack, P., Filter, M., Scharek, L., Toelke, C., Taras, D., Tedin, K., Haverson, K., Lübke-Becker, A., & Wieler, L. H. (2009). Effects of Bacillus cereus var. toyoi on immune parameters of pregnant sows. Veterinary Immunology and Immunopathology, 127(1-2), 26-37. https://doi.org/10.1016/j.vetimm.2008.09.002
Schlink et al. 2016	Schlink, S. N., Lager, K. M., Brockmeier, S. L., Loving, C. L., Miller, L. C., Vorwald, A. C., Yang, H. C., Kehrli, M. E., & Faaberg, K. S. (2016). Enhancement of innate immunity with granulocyte colony-stimulating factor did not mitigate disease in pigs infected with a highly pathogenic Chinese PRRSV strain. Veterinary Immunology and Immunopathology, 179, 70-76. https://doi.org/10.1016/j.vetimm.…
Schmied et al 2012	Schmied, J., Rupa, P., Garvie, S., & Wilkie, B. (2012). Effect of heat-killed Escherichia coli, lipopolysaccharide, and muramyl dipeptide treatments on the immune response phenotype and allergy in neonatal pigs sensitized to the egg white protein ovomucoid. Clinical and Vaccine Immunology, 19(12), 1955-1964. https://doi.org/10.1128/CVI.00555-12
Schmied et al. 2013	Schmied, J., Rupa, P., Garvie, S., & Wilkie, B. (2013). Immune response phenotype of allergic versus clinically tolerant pigs in a neonatal swine model of allergy. Veterinary Immunology and Immunopathology, 154(1-2), 17-24. https://doi.org/10.1016/j.vetimm.2013.04.008
Shi et al. 2009	Shi, Z., Sun, J., Guo, H., & Tu, C. (2009). Genomic expression profiling of peripheral blood leukocytes of pigs infected with highly virulent classical swine fever virus strain Shimen. Journal of General Virology, 90(7), 1670-1680. https://doi.org/10.1099/vir.0.009415-0
Shi et al. 2019	Shi, H., Huang, X., Yan, Z., Yang, Q., Wang, P., Li, S., Sun, W., & Gun, S. (2019). Effect of Clostridium perfringens type C on TLR4/MyD88/NF-?B signaling pathway in piglet small intestines. Microbial Pathogenesis, 135(October 2018), 103567. https://doi.org/10.1016/j.micpath.2019.103567
Singh et al. 2013	Singh, A. K., Prasad, K. N., Prasad, A., Tripathi, M., Gupta, R. K., & Husain, N. (2013). Immune responses to viable and degenerative metacestodes of Taenia solium in naturally infected swine. International Journal for Parasitology, 43(14), 1101-1107. https://doi.org/10.1016/j.ijpara.2013.07.009
Singh et al. 2015	Singh, A. K., Singh, S. K., Singh, A., Gupta, K. K., Khatoon, J., Prasad, A., Rai, R. P., Gupta, R. K., Tripathi, M., Husain, N., & Prasad, K. N. (2015). Immune response to Taenia solium cysticerci after anti-parasitic therapy. International Journal for Parasitology, 45(12), 749-759. https://doi.org/10.1016/j.ijpara.2015.05.007
Sirisereewan et al. 2017	Sirisereewan, C., Nedumpun, T., Kesdangsakonwut, S., Woonwong, Y., Kedkovid, R., Arunorat, J., Thanawongnuwech, R., & Suradhat, S. (2017). Positive immunomodulatory effects of heterologous DNA vaccine- modified live vaccine, prime-boost immunization, against the highly-pathogenic PRRSV infection. Veterinary Immunology and Immunopathology, 183, 7-15. https://doi.org/10.1016/j.vetimm.2016.11.002
Skjolaas et al. 2006	Skjolaas, K. A., Burkey, T. E., Dritz, S. S., & Minton, J. E. (2006). Effects of Salmonella enterica serovars Typhimurium (ST) and Choleraesuis (SC) on chemokine and cytokine expression in swine ileum and jejunal epithelial cells. Veterinary Immunology and Immunopathology, 111(3-4), 199-209. https://doi.org/10.1016/j.vetimm.2006.01.002
Skovgaard et al. 2007	Skovgaard, K., Mortensen, S., Poulsen, K. T., Angen, Ø., & Heegaard, P. M. H. (2007). Validation of putative reference genes for qRT-PCR normalization in tissues and blood from pigs infected with Actinobacillus pleuropneumoniae. Veterinary Immunology and Immunopathology, 118(1-2), 140-146. https://doi.org/10.1016/j.vetimm.2007.04.010
Skovgaard et al. 2009	Skovgaard, K., Mortensen, S., Boye, M., Poulsen, K. T., Campbell, F. M., David Eckersall, P., & Heegaard, P. M. H. (2009). Rapid and widely disseminated acute phase protein response after experimental bacterial infection of pigs. Veterinary Research, 40(3). https://doi.org/10.1051/vetres/2009006
Skovgaard et al. 2013	Skovgaard, K., Cirera, S., Vasby, D., Podolska, A., Breum, S. O., Dürrwald, R., Schlegel, M., & Heegaard, P. M. (2013). Expression of innate immune genes, proteins and microRNAs in lung tissue of pigs infected experimentally with influenza virus (H1N2). Innate Immunity, 19(5), 531-544. https://doi.org/10.1177/1753425912473668
Smith et al. 2019	Smith, B. N., Morris, A., Oelschlager, M. L., Connor, J., & Dilger, R. N. (2019). Effects of dietary soy isoflavones and soy protein source on response of weanling pigs to porcine reproductive and respiratory syndrome viral infection. Journal of Animal Science, 97(7), 2989-3006. https://doi.org/10.1093/jas/skz135
Smith et al. 2020	Smith, B. N., Oelschlager, M. L., Abdul Rasheed, M. S., & Dilger, R. N. (2020). Dietary soy isoflavones reduce pathogen-related mortality in growing pigs under porcine reproductive and respiratory syndrome viral challenge. Journal of Animal Science, 98(2), 1-15. https://doi.org/10.1093/jas/skaa024
Solano Aguilar et al. 2001	Solano Aguilar, G. I., Beshah, E., Vengroski, K. G., Zarlenga, D., Jauregui, L., Cosio, M., Douglass, L. W., Dubey, J. P., & Lunney, J. K. (2001). Cytokine and lymphocyte profiles in miniature swine after oral infection with Toxoplasma gondii oocysts. International Journal for Parasitology, 31(2), 187-195. https://doi.org/10.1016/S0020-7519(00)00159-4
Solano-Aguilar et al. 2018	Solano-Aguilar, G., Shea-Donohue, T., Madden, K. B., Quinoñes, A., Beshah, E., Lakshman, S., Xie, Y., Dawson, H., & Urban, J. F. (2018). Bifidobacterium animalis subspecies lactis modulates the local immune response and glucose uptake in the small intestine of juvenile pigs infected with the parasitic nematode Ascaris suum. Gut Microbes, 9(5), 422-436. https://doi.org/10.1080/19490976.2018.1460014
Song et al. 2011	Song, R., Foster, D. N., & Shurson, G. C. (2011). Effects of feeding diets containing bacitracin methylene disalicylate to heat-stressed finishing pigs. Journal of Animal Science, 89(6), 1830-1843. https://doi.org/10.2527/jas.2010-3218
Song et al. 2014	Song, C., Jiang, J., Han, X., Yu, G., & Pang, Y. (2014). Effect of immunological stress to neuroendocrine and gene expression in different swine breeds. Molecular Biology Reports, 41(6), 3569-3576. https://doi.org/10.1007/s11033-014-3219-1
Sorensen et al. 2006	Sorensen, N. S., Tegtmeier, C., Andresen, L. O., Piñeiro, M., Toussaint, M. J. M., Campbell, F. M., Lampreave, F., & Heegaard, P. M. H. (2006). The porcine acute phase protein response to acute clinical and subclinical experimental infection with Streptococcus suis. Veterinary Immunology and Immunopathology, 113(1-2), 157-168. https://doi.org/10.1016/j.vetimm.2006.04.008
Sousa et al. 2017	Sousa, K. R. S., Ribeiro, A. M. F., Dantas, W. de M. F., Oliveira, L. L. de, Gasparino, E., & Guimarães, S. E. F. (2017). Comparison of gene expression of Toll-like receptors and cytokines between Piau and Commercial line (Landrace × Large White crossbred) pigs vaccinated against Pasteurella multocida type D. Research in Veterinary Science, 114(May), 273-280. https://doi.org/10.1016/j.rvsc.2017.0…
Šplíchal et al. 2005	Šplíchal, I., Trebichavský, I., Šplíchalová, A., & Barrow, P. A. (2005). Protection of gnotobiotic pigs against Salmonella enterica serotype Typhimurium by rough mutant of the same serotype is accompanied by the change of local and systemic cytokine response. Veterinary Immunology and Immunopathology, 103(3-4), 155-161. https://doi.org/10.1016/j.vetimm.2004.09.001
Splichal et al. 2007	Splichal, I., Rychlik, I., Gregorova, D., Sebkova, A., Trebichavsky, I., Splichalova, A., Muneta, Y., & Mori, Y. (2007). Susceptibility of germ-free pigs to challenge with protease mutants of Salmonella enterica serovar Typhimurium. Immunobiology, 212(7), 577-582. https://doi.org/10.1016/j.imbio.2007.05.001
Splichalova et al. 2019	Splichalova, A., Jenistova, V., Splichalova, Z., & Splichal, I. (2019). Colonization of preterm gnotobiotic piglets with probiotic Lactobacillus rhamnosus GG and its interference with Salmonella Typhimurium. Clinical and Experimental Immunology, 195(3), 381-394. https://doi.org/10.1111/cei.13236
Spyropoulos et al. 2020	Spyropoulos, V., Chalkias, A., Georgiou, G., Papalois, A., Kouskouni, E., Baka, S., & Xanthos, T. (2020). Initial Immune Response in Escherichia coli, Staphylococcus aureus, and Candida albicans Bacteremia. Inflammation, 43(1), 179-190. https://doi.org/10.1007/s10753-019-01108-9
Steenhard et al. 2009	Steenhard, N. R., Jungersen, G., Kokotovic, B., Beshah, E., Dawson, H. D., Urban, J. F., Roepstorff, A., & Thamsborg, S. M. (2009). Ascaris suum infection negatively affects the response to a Mycoplasma hyopneumoniae vaccination and subsequent challenge infection in pigs. Vaccine, 27(37), 5161-5169. https://doi.org/10.1016/j.vaccine.2009.05.075
Stepanova et al. 2012	Stepanova, H., Pavlova, B., Stromerova, N., Ondrackova, P., Stejskal, K., Slana, I., Zdrahal, Z., Pavlik, I., & Faldyna, M. (2012). Different immune response of pigs to Mycobacterium avium subsp. avium and Mycobacterium avium subsp. hominissuis infection. Veterinary Microbiology, 159(3-4), 343-350. https://doi.org/10.1016/j.vetmic.2012.04.002
Su et al. 2018	Su, Y., Sun, Y., Ju, D., Chang, S., Shi, B., & Shan, A. (2018). The detoxification effect of vitamin C on zearalenone toxicity in piglets. Ecotoxicology and Environmental Safety, 158(April), 284-292. https://doi.org/10.1016/j.ecoenv.2018.04.046
Subramaniam et al. 2017	Subramaniam, S., Piñeyro, P., Derscheid, R. J., Madson, D. M., Magstadt, D. R., & Meng, X. J. (2017). Dendritic cell-targeted porcine reproductive and respiratory syndrome virus (PRRSV) antigens adjuvanted with polyinosinic-polycytidylic acid (poly (I:C)) induced non-protective immune responses against heterologous type 2 PRRSV challenge in pigs. Veterinary Immunology and Immunopathology, 190(Feb…
Sugiharto et al. 2015A	Sugiharto, S., Lauridsen, C., & Jensen, B. B. (2015A). Gastrointestinal ecosystem and immunological responses in E. coli challenged pigs after weaning fed liquid diets containing whey permeate fermented with different lactic acid bacteria. Animal Feed Science and Technology, 207, 278-282. https://doi.org/10.1016/j.anifeedsci.2015.06.019
Sugiharto et al. 2015B	Sugiharto, S., Poulsen, A. S. R., Canibe, N., & Lauridsen, C. (2015B). Effect of bovine colostrum feeding in comparison with milk replacer and natural feeding on the immune responses and colonisation of enterotoxigenic Escherichia coli in the intestinal tissue of piglets. British Journal of Nutrition, 113(6), 923-934. https://doi.org/10.1017/S0007114514003201
Sun et al. 2009	Sun, P., Li, D., Dong, B., Qiao, S., Ma, X., & Chen, X. (2009). Vitamin C: An immunomodulator that attenuates anaphylactic reactions to soybean glycinin hypersensitivity in a swine model. Food Chemistry, 113(4), 914-918. https://doi.org/10.1016/j.foodchem.2008.08.018
Sun et al. 2013	Sun, Z., Liu, M., Zou, H., Li, X., Shao, G., & Zhao, R. (2013). Vaccination inhibits TLR2 transcription via suppression of GR nuclear translocation and binding to TLR2 promoter in porcine lung infected with Mycoplasma hyopneumoniae. Veterinary Microbiology, 167(3-4), 425-433. https://doi.org/10.1016/j.vetmic.2013.08.022
Sun et al. 2018	Sun, Y., Liu, H., Du, R., Li, S., Qu, G., Zhu, R., Zhao, S., Gu, J., Sun, C., Feng, X., Han, W., & Lei, L. (2018). Characteristic Comparison of Meningitis and Non-meningitis of Streptococcus suis in an Experimentally Infected Porcine Model. Inflammation, 41(2), 368-377. https://doi.org/10.1007/s10753-017-0692-4
Sun et al. 2020	Sun, Z., Cai, D., Yang, X., Shang, Y., Li, X., Jia, Y., Yin, C., Zou, H., Xu, Y., Sun, Q., & Zhang, X. (2020). Stress Response Simulated by Continuous Injection of ACTH Attenuates Lipopolysaccharide-Induced Inflammation in Porcine Adrenal Gland. Frontiers in Veterinary Science, 7(June), 1-11. https://doi.org/10.3389/fvets.2020.00315
Suradhat et al. 2005	Suradhat, S., Sada, W., Buranapraditkun, S., & Damrongwatanapokin, S. (2005). The kinetics of cytokine production and CD25 expression by porcine lymphocyte subpopulations following exposure to classical swine fever virus (CSFV). Veterinary Immunology and Immunopathology, 106(3-4), 197-208. https://doi.org/10.1016/j.vetimm.2005.02.017
Suradhat et al. 2015	Suradhat, S., Wongyanin, P., Kesdangsakonwut, S., Teankum, K., Lumyai, M., Triyarach, S., & Thanawongnuwech, R. (2015). A novel DNA vaccine for reduction of PRRSV-induced negative immunomodulatory effects: A proof of concept. Vaccine, 33(32), 3997-4003. https://doi.org/10.1016/j.vaccine.2015.06.020
Sutherland et al. 2007	Sutherland, M. A., Niekamp, S. R., Johnson, R. W., Van Alstine, W. G., & Salak-Johnson, J. L. (2007). Heat and social rank impact behavior and physiology of PRRS-virus-infected pigs. Physiology and Behavior, 90(1), 73-81. https://doi.org/10.1016/j.physbeh.2006.08.029
Tabynov et al. 2016	Tabynov, K., Sansyzbay, A., Tulemissova, Z., Tabynov, K., Dhakal, S., Samoltyrova, A., Renukaradhya, G. J., & Mambetaliyev, M. (2016). Inactivated porcine reproductive and respiratory syndrome virus vaccine adjuvanted with MontanideTM Gel 01 ST elicits virus-specific cross-protective inter-genotypic response in piglets. Veterinary Microbiology, 192, 81-89. https://doi.org/10.1016/j.vetmic.2016.06…
Tarradas et al. 2010	Tarradas, J., Argilaguet, J. M., Rosell, R., Nofrarías, M., Crisci, E., Córdoba, L., Pérez-Martín, E., Díaz, I., Rodríguez, F., Domingo, M., Montoya, M., & Ganges, L. (2010). Interferon-gamma induction correlates with protection by DNA vaccine expressing E2 glycoprotein against classical swine fever virus infection in domestic pigs. Veterinary Microbiology, 142(1-2), 51-58. https://doi.org/10.101…
Tarradas et al. 2014	Tarradas, J., de la Torre, M. E., Rosell, R., Perez, L. J., Pujols, J., Muñoz, M., Muñoz, I., Muñoz, S., Abad, X., Domingo, M., Fraile, L., & Ganges, L. (2014). The impact of CSFV on the immune response to control infection. Virus Research, 185, 82-91. https://doi.org/10.1016/j.virusres.2014.03.004
Temeeyasen et al. 2018	Temeeyasen, G., Sinha, A., Gimenez-Lirola, L. G., Zhang, J. Q., & Piñeyro, P. E. (2018). Differential gene modulation of pattern-recognition receptor TLR and RIG-I-like and downstream mediators on intestinal mucosa of pigs infected with PEDV non S-INDEL and PEDV S-INDEL strains. Virology, 517(November 2017), 188-198. https://doi.org/10.1016/j.virol.2017.11.024
Terenina et al. 2017	Terenina, E., Sautron, V., Ydier, C., Bazovkina, D., Sevin-Pujol, A., Gress, L., Lippi, Y., Naylies, C., Billon, Y., Liaubet, L., Mormede, P., & Villa-Vialaneix, N. (2017). Time course study of the response to LPS targeting the pig immune gene networks. BMC Genomics, 18(1), 1-14. https://doi.org/10.1186/s12864-017-4363-5
Tesch et al. 2018	Tesch, T., Bannert, E., Kluess, J., Frahm, J., Hüther, L., Kersten, S., Breves, G., Renner, L., Kahlert, S., Rothkötter, H. J., & Dänicke, S. (2018). Relationships between body temperatures and inflammation indicators under physiological and pathophysiological conditions in pigs exposed to systemic lipopolysaccharide and dietary deoxynivalenol. Journal of Animal Physiology and Animal Nutrition, 1…
Tian et al. 2010	Tian, F., Lin, D., Wu, J., Gao, Y., Zhang, D., Ji, M., & Wu, G. (2010). Immune events associated with high level protection against Schistosoma japonicum infection in pigs immunized with UV-attenuated cercariae. PLoS ONE, 5(10), 1-12. https://doi.org/10.1371/journal.pone.0013408
Tian et al. 2012	Tian, D. Y., Sun, Y., Wai, S. F., Lee, F. K., Meng, Q. L., Suen, K. M., Wang, N., Han, W., Li, S., Li, Y. F., Li, D., Ling, L. J., Liao, Y. J., & Qiu, H. J. (2012). Enhancement of the immunogenicity of an alphavirus replicon-based DNA vaccine against classical swine fever by electroporation and coinjection with a plasmid expressing porcine interleukin 2. Vaccine, 30(24), 3587-3594. https://doi.or…
Tong et al. 2018	Tong, J., Yu, Y., Zheng, L., Zhang, C., Tu, Y., Liu, Y., Wu, J., Li, H., Wang, S., Jiang, C., Zhou, E. M., Wang, G., & Cai, X. (2018). Hypothalamus-pituitary-adrenal axis involves in anti-viral ability through regulation of immune response in piglets infected by highly pathogenic porcine reproductive and respiratory syndrome virus. BMC Veterinary Research, 14(1), 1-7. https://doi.org/10.1186/s129…
Tran et al. 2018	Tran, A. T., Kluess, J., Berk, A., Paulick, M., Frahm, J., Schatzmayr, D., Kersten, S., & Dänicke, S. (2018). Effects of a Fusarium toxin-contaminated maize treated with sodium sulfite on Male piglets in the presence of an LPS-induced acute inflammation. Toxins, 10(10). https://doi.org/10.3390/toxins10100419
Trebichavský et al. 2004	Trebichavský, I., Šplíchal, I., Zahradní?ková, M., Šplíchalová, A., & Mori, Y. (2002). Lipopolysaccharide induces inflammatory cytokines in the pig amnion. Veterinary Immunology and Immunopathology, 87(1-2), 11-18. https://doi.org/10.1016/S0165-2427(02)00025-9
Tuchscherer et al. 2004	Tuchscherer, M., Kanitz, E., Puppe, B., Tuchscherer, A., & Stabenow, B. (2004). Effects of postnatal social isolation on hormonal and immune responses of pigs to an acute endotoxin challenge. Physiology and Behavior, 82(2-3), 503-511. https://doi.org/10.1016/j.physbeh.2004.04.056
Tuchscherer et al. 2006	Tuchscherer, M., Kanitz, E., Puppe, B., & Tuchscherer, A. (2006). Early social isolation alters behavioral and physiological responses to an endotoxin challenge in piglets. Hormones and Behavior, 50(5), 753-761. https://doi.org/10.1016/j.yhbeh.2006.06.026
Tuchscherer et al. 2012	Tuchscherer, M., Otten, W., Kanitz, E., Gräbner, M., Tuchscherer, A., Bellmann, O., Rehfeldt, C., & Metges, C. C. (2012). Effects of inadequate maternal dietary protein: Carbohydrate ratios during pregnancy on offspring immunity in pigs. BMC Veterinary Research, 8. https://doi.org/10.1186/1746-6148-8-232
Tuchscherer et al. 2014	Tuchscherer, M., Kanitz, E., Puppe, B., Hameister, T., & Tuchscherer, A. (2014). Social support modulates splenocyte glucocorticoid sensitivity in piglets exposed to social deprivation stress. Physiology and Behavior, 131, 25-32. https://doi.org/10.1016/j.physbeh.2014.04.010
Tuchscherer et al. 2018	Tuchscherer, M., Puppe, B., Tuchscherer, A., & Kanitz, E. (2018). Psychosocial stress sensitizes neuroendocrine and inflammatory responses to Escherichia coli challenge in domestic piglets. Brain, Behavior, and Immunity, 68, 274-287. https://doi.org/10.1016/j.bbi.2017.10.026
Turner et al. 2002	Turner, J. L., Dritz, S. S., Higgins, J. J., & Minton, J. E. (2002). Effects of Ascophyllum nodosum extract on growth performance and immune function of young pigs challenged with Salmonella typhimurium. Journal of Animal Science, 80(7), 1947-1953. https://doi.org/10.2527/2002.8071947x
Ullrich et al. 2001	Ullrich, R., Roeder, G., Lorber, C., Zenaide, Z. M., Kneifel, W., Gasser, H., Schlag, G., Redl, H., & Germann, P. (2001). Continuous venovenous hemofiltration improves arterial oxygenation in endotoxin-induced lung injury in pigs. Anesthesiology, 95(2), 428-436. https://doi.org/10.1097/00000542-200108000-00027
Upadhaya et al. 2015	Upadhaya, S. D., Kim, J. C., Mullan, B. P., Pluske, J. R., & Kim, I. H. (2015). Vitamin E and omega-3 fatty acids independently attenuate plasma concentrations of proinflammatory cytokines and prostaglandin e2 in Escherichia coli lipopolysaccharide-challenged growing-finishing pigs. Animal Science Journal, 93, 2926-2934. https://doi.org/10.2527/jas2014-8330
Upadhaya et al. 2017	Upadhaya, S. D., Shanmugam, S. K., Kang, D. K., & Kim, I. H. (2017). Preliminary assessment on potentials of probiotic B. subtilis RX7 and B. methylotrophicus C14 strains as an immune modulator in Salmonella-challenged weaned pigs. Tropical Animal Health and Production, 49(5), 1065-1070. https://doi.org/10.1007/s11250-017-1278-8
Van Noort et al. 2017	Van Noort, A., Nelsen, A., Pillatzki, A. E., Diel, D. G., Li, F., Nelson, E., & Wang, X. (2017). Intranasal immunization of pigs with porcine reproductive and respiratory syndrome virus-like particles plus 2?, 3?-cGAMP VacciGradeTM adjuvant exacerbates viremia after virus challenge. Virology Journal, 14(1), 1-9. https://doi.org/10.1186/s12985-017-0746-0
Van Reeth et al. 2000	Van Reeth, K., Nauwynck, H., & Pensaert, M. (2000). A potential role for tumour necrosis factor-? in synergy between porcine respiratory coronavirus and bacterial lipopolysaccharide in the induction of respiratory disease in pigs. Journal of Medical Microbiology, 49(7), 613-620. https://doi.org/10.1099/0022-1317-49-7-613
Van Reeth et al. 2002	Van Reeth, K., Van Gucht, S., & Pensaert, M. (2002). Correlations between lung proinflammatory cytokine levels, virus replication, and disease after swine influenza virus challenge of vaccination-immune pigs. Viral Immunology, 15(4), 583-594. https://doi.org/10.1089/088282402320914520
Verbrugghe et al. 2011	Verbrugghe, E., Boyen, F., Van Parys, A., Van Deun, K., Croubels, S., Thompson, A., Shearer, N., Leyman, B., Haesebrouck, F., & Pasmans, F. (2011). Stress induced Salmonella Typhimurium recrudescence in pigs coincides with cortisol induced increased intracellular proliferation in macrophages. Veterinary Research, 42(1), 1-10. https://doi.org/10.1186/1297-9716-42-118
Volf et al. 2012	Volf, J., Stepanova, H., Matiasovic, J., Kyrova, K., Sisak, F., Havlickova, H., Leva, L., Faldyna, M., & Rychlik, I. (2012). Salmonella enterica serovar Typhimurium and Enteritidis infection of pigs and cytokine signalling in palatine tonsils. Veterinary Microbiology, 156(1-2), 127-135. https://doi.org/10.1016/j.vetmic.2011.10.004
Von Rosen et al. 2013	Von Rosen, T., Lohse, L., Nielsen, J., & Uttenthal, Å. (2013). Classical swine fever virus infection modulates serum levels of INF-?, IL-8 and TNF-? in 6-month-old pigs. Research in Veterinary Science, 95(3), 1262-1267. https://doi.org/10.1016/j.rvsc.2013.09.011
Vreman et al. 2019	Vreman, S., McCaffrey, J., Popma-de Graaf, D. J., Nauwynck, H., Savelkoul, H. F. J., Moore, A., Rebel, J. M. J., & Stockhofe-Zurwieden, N. (2019). Toll-like receptor agonists as adjuvants for inactivated porcine reproductive and respiratory syndrome virus (PRRSV) vaccine. Veterinary Immunology and Immunopathology, 212(March), 27-37. https://doi.org/10.1016/j.vetimm.2019.04.008
Waititu et al. 2017	Waititu, S. M., Yin, F., Patterson, R., Yitbarek, A., Rodriguez-Lecompte, J. C., & Nyachoti, C. M. (2017). Dietary supplementation with a nucleotide-rich yeast extract modulates gut immune response and microflora in weaned pigs in response to a sanitary challenge. Animal, 11(12), 2156-2164. https://doi.org/10.1017/S1751731117001276
Wang et al. 2006	Wang, J. F., Wang, M., Ma, J. L., Jiao, L. G., Zhou, X. Y., & Lindberg, J. E. (2006). The influence of intramammary lipopolysaccharide infusion on serum Ca, P, Vitamin D, cytokines and cortisol concentrations in lactating sows. Journal of Veterinary Medicine Series A: Physiology Pathology Clinical Medicine, 53(3), 113-118. https://doi.org/10.1111/j.1439-0442.2006.00804.x
Wang et al. 2009	Wang, A., Yu, H., Gao, X., Li, X., & Qiao, S. (2009). Influence of Lactobacillus fermentum I5007 on the intestinal and systemic immune responses of healthy and E. coli challenged piglets. Antonie van Leeuwenhoek, International Journal of General and Molecular Microbiology, 96(1), 89-98. https://doi.org/10.1007/s10482-009-9339-2
Wang et al. 2011	Wang, J. P., Yoo, J. S., Jang, H. D., Lee, J. H., Cho, J. H., & Kim, I. H. (2011). Effect of dietary fermented garlic by Weissella koreensis powder on growth performance, blood characteristics, and immune response of growing pigs challenged with Escherichia coli lipopolysaccharide. Journal of Animal Science, 89(7), 2123-2131. https://doi.org/10.2527/jas.2010-3186
Wang et al. 2017	Wang, H., Liu, Y., Shi, H., Wang, X., Zhu, H., Pi, D., Leng, W., & Li, S. (2017). Aspartate attenuates intestinal injury and inhibits TLR4 and NODs/NF-?B and p38 signaling in weaned pigs after LPS challenge. European Journal of Nutrition, 56(4), 1433-1443. https://doi.org/10.1007/s00394-016-1189-x
Wang et al. 2018A	Wang, J., Sun, Y., Meng, X. Y., Li, L. F., Li, Y., Luo, Y., Wang, W., Yu, S., Yin, C., Li, S., & Qiu, H. J. (2018A). Comprehensive evaluation of the host responses to infection with differentially virulent classical swine fever virus strains in pigs. Virus Research, 255(June), 68-76. https://doi.org/10.1016/j.virusres.2018.06.012
Wang et al. 2018B	Wang, L., Tu, Z., Wang, H., Wang, S., Wang, X., Zhu, H., Hu, C. A. A., & Liu, Y. (2018B). Flaxseed oil improves liver injury and inhibits necroptotic and inflammatory signaling pathways following lipopolysaccharide challenge in a piglet model. Journal of Functional Foods, 46(May), 482-489. https://doi.org/10.1016/j.jff.2018.05.015
Wang et al. 2019A	Wang, K., Chen, G., Cao, G., Xu, Y., Wang, Y., & Yang, C. (2019A). Effects of Clostridium butyricum and Enterococcus faecalis on growth performance, intestinal structure, and inflammation in lipopolysaccharide-challenged weaned piglets. Journal of Animal Science, 97(10), 4140-4151. https://doi.org/10.1093/jas/skz235
Wang et al. 2019B	Wang, X. C., Zhang, Y. F., Cao, L., Zhu, L., Huang, Y. Y., Chen, X. F., Chu, X. Y., Zhu, D. F., Rahman, S. U., Feng, S. Bin, Li, Y., & Wu, J. J. (2019B). Deoxynivalenol induces intestinal damage and inflammatory response through the nuclear factor-?B signaling pathway in piglets. Toxins, 11(11). https://doi.org/10.3390/toxins11110663
Wang et al. 2019C	Wang, X., Wang, W., Wang, L., Yu, C., Zhang, G., Zhu, H., Wang, C., Zhao, S., Hu, C. A. A., & Liu, Y. (2019C). Lentinan modulates intestinal microbiota and enhances barrier integrity in a piglet model challenged with lipopolysaccharide. Food and Function, 10(1), 479-489. https://doi.org/10.1039/c8fo02438c
Wang et al.2020A	Wang, Q., Zhou, H., Hao, Q., Li, M., Liu, J., & Fan, H. (2020A). Coinfection with porcine circovirus type 2 and Streptococcus suis serotype 2 enhances pathogenicity by dysregulation of the immune responses in piglets. Veterinary Microbiology, 243(6), 108653. https://doi.org/10.1016/j.vetmic.2020.108653
Wang et al.2020B	Wang, Y., Wang, W., Wang, R., Hao, X., Duan, Y., Meng, Z., An, X., & Qi, J. (2020B). Dietary fermented soybean meal inclusion improves growth performance and ileal barrier function of the weaned piglets challenged by enterotoxigenic Escherichia coli K88. Animal Feed Science and Technology, 268(June), 114596. https://doi.org/10.1016/j.anifeedsci.2020.114596
Weber and Kerr 2008	Weber, T. E., & Kerr, B. J. (2008). Effect of sodium butyrate on growth performance and response to lipopolysaccharide in weanling pigs1. Journal of Animal Science, 86(2), 442-450. https://doi.org/10.2527/jas.2007-0499
Weber et al. 2014	Weber, T. E., van Sambeek, D. M., Kerr, B. J., Moreland, S., Johal, S., & Edmonds, M. S. (2014). Effects of dietary humic and butyric acid on growth performance and response to lipopolysaccharide in young pigs. Journal of Animal Science, 92(9), 4172-4179. https://doi.org/10.2527/jas.2013-7402
Weesendorp et al. 2013A	Weesendorp, E., Morgan, S., Stockhofe-Zurwieden, N., Graaf, D. J. P. De, Graham, S. P., & Rebel, J. M. J. (2013A). Comparative analysis of immune responses following experimental infection of pigs with European porcine reproductive and respiratory syndrome virus strains of differing virulence. Veterinary Microbiology, 163(1-2), 1-12. https://doi.org/10.1016/j.vetmic.2012.09.013
Weesendorp et al. 2013B	Weesendorp, E., Stockhofe-Zurwieden, N., Popma-De Graaf, D. J., Fijten, H., & Rebel, J. M. J. (2013B). Phenotypic modulation and cytokine profiles of antigen presenting cells by European subtype 1 and 3 porcine reproductive and respiratory syndrome virus strains in vitro and in vivo. Veterinary Microbiology, 167(3-4), 638-650. https://doi.org/10.1016/j.vetmic.2013.09.021
Wellington et al. 2019	Wellington, M. O., Agyekum, A. K., Hamonic, K., Htoo, J. K., van Kessel, A. G., & Columbus, D. A. (2019). Effect of supplemental threonine above requirement on growth performance of Salmonella typhimurium challenged pigs fed high-fiber diets. Journal of Animal Science, 97(9), 3636-3647. https://doi.org/10.1093/jas/skz225
Wellock et al. 2008	Wellock, I. J., Fortomaris, P. D., Houdijk, J. G. M., & Kyriazakis, I. (2008). Effects of dietary protein supply, weaning age and experimental enterotoxigenic Escherichia coli infection on newly weaned pigs: Performance. Animal, 2(6), 825-833. https://doi.org/10.1017/S1751731108001559
Wen et al. 2009	Wen, K., Azevedo, M. S. P., Gonzalez, A., Zhang, W., Saif, L. J., Li, G., Yousef, A., & Yuan, L. (2009). Toll-like receptor and innate cytokine responses induced by lactobacilli colonization and human rotavirus infection in gnotobiotic pigs. Veterinary Immunology and Immunopathology, 127(3-4), 304-315. https://doi.org/10.1016/j.vetimm.2008.10.322
Wen et al. 2015	Wen, K., Liu, F., Li, G., Bai, M., Kocher, J., Yang, X., Wang, H., Clark-Deener, S., & Yuan, L. (2015). Lactobacillus rhamnosus GG dosage affects the adjuvanticity and protection against rotavirus diarrhea in gnotobiotic pigs. Journal of Pediatric Gastroenterology and Nutrition, 60(6), 834-843. https://doi.org/10.1097/MPG.0000000000000694
Wesley et al. 2006	Wesley, R. D., Lager, K. M., & Kehrli, M. E. (2006). Infection with Porcine reproductive and respiratory syndrome virus stimulates an early gamma interferon response in the serum of pigs. Canadian Journal of Veterinary Research, 70(3), 176-182.
Williams et al. 2009	Williams, P. N., Collier, C. T., Carroll, J. A., Welsh, T. H., & Laurenz, J. C. (2009). Temporal pattern and effect of sex on lipopolysaccharide-induced stress hormone and cytokine response in pigs. Domestic Animal Endocrinology, 37(3), 139-147. https://doi.org/10.1016/j.domaniend.2009.04.004
Wirthgen et al. 2018	Wirthgen, E., Otten, W., Tuchscherer, M., Tuchscherer, A., Domanska, G., Brenmoehl, J., Günther, J., Ohde, D., Weitschies, W., Seidlitz, A., Scheuch, E., & Kanitz, E. (2018). Effects of 1-methyltryptophan on immune responses and the kynurenine pathway after lipopolysaccharide challenge in pigs. International Journal of Molecular Sciences, 19(10), 1-23. https://doi.org/10.3390/ijms19103009
Wöchtl et al. 2017	Wöchtl, B., Gunzer, F., Gerner, W., Gasse, H., Koch, M., Bagó, Z., Ganter, M., Weissenböck, H., Dinhopl, N., Coldewey, S. M., Von Altrock, A., Waldmann, K. H., Saalmüller, A., Zimmermann, K., Steinmann, J., Kehrmann, J., Klein-Hitpass, L., Blom, J., Ehricht, R., … Hennig-Pauka, I. (2017). Comparison of clinical and immunological findings in gnotobiotic piglets infected with Escherichia coli O104:…
Wong et al. 2002	Wong, H. T., Cheng, S. C. S., Sin, F. W. Y., Chan, E. W. C., Sheng, Z. T., & Xie, Y. (2002). A DNA vaccine against foot-and-mouth disease elicits an immune response in swine which is enhanced by co-administration with interleukin-2. Vaccine, 20(21-22), 2641-2647. https://doi.org/10.1016/S0264-410X(02)00212-8
Woolley et al. 2012	Woolley, L. K., Fell, S., Gonsalves, J. R., Walker, M. J., Djordjevic, S. P., Jenkins, C., & Eamens, G. J. (2012). Evaluation of clinical, histological and immunological changes and qPCR detection of Mycoplasma hyopneumoniae in tissues during the early stages of mycoplasmal pneumonia in pigs after experimental challenge with two field isolates. Veterinary Microbiology, 161(1-2), 186-195. https://…
Woolley et al. 2013	Woolley, L. K., Fell, S. A., Djordjevic, S. P., Eamens, G. J., & Jenkins, C. (2013). Plasmin activity in the porcine airways is enhanced during experimental infection with Mycoplasma hyopneumoniae, is positively correlated with proinflammatory cytokine levels and is ameliorated by vaccination. Veterinary Microbiology, 164(1-2), 60-66. https://doi.org/10.1016/j.vetmic.2013.02.003
Wright et al. 2000	Wright, K. J., Balaji, R., Hill, C. M., Dritz, S. S., Knoppel, E. L., & Minton, J. E. (2000). Integrated adrenal, somatotropic, and immune responses of growing pigs to treatment with lipopolysaccharide. Journal of Animal Science, 78(7), 1892-1899. https://doi.org/10.2527/2000.7871892x
Wu et al. 2012	Wu, S., Zhang, F., Huang, Z., Liu, H., Xie, C., Zhang, J., Thacker, P. A., & Qiao, S. (2012). Effects of the antimicrobial peptide cecropin AD on performance and intestinal health in weaned piglets challenged with Escherichia coli. Peptides, 35(2), 225-230. https://doi.org/10.1016/j.peptides.2012.03.030
Wu et al. 2016	Wu, J., Qi, K. K., & Xu, Z. W. (2016). Porcine glucagon-like peptide-2 microspheres ameliorate inflammation in lipopolysaccharide-challenged weaning piglets. Journal of Animal Science, 94(12), 5286-5294. https://doi.org/10.2527/jas.2016-1007
Wu et al. 2018	Wu, C., Xu, Q., Wang, R., Qin, L., Peng, X., Hu, L., Liu, Y., Fang, Z., Lin, Y., Xu, S., Feng, B., Li, J., Wu, D., & Che, L. (2018). Effects of dietary ?-glucan supplementation on growth performance and immunological and metabolic parameters of weaned pigs administered with: Escherichia coli lipopolysaccharide. Food and Function, 9(6), 3338-3343. https://doi.org/10.1039/c7fo01980g
Wyns et al. 2013	Wyns, H., Croubels, S., Demeyere, K., Watteyn, A., De Backer, P., & Meyer, E. (2013). Development of a cytometric bead array screening tool for the simultaneous detection of pro-inflammatory cytokines in porcine plasma. Veterinary Immunology and Immunopathology, 151(1-2), 28-36. https://doi.org/10.1016/j.vetimm.2012.09.041
Wyns et al. 2015	Wyns, H., Plessers, E., De Backer, P., Meyer, E., & Croubels, S. (2015). In vivo porcine lipopolysaccharide inflammation models to study immunomodulation of drugs. Veterinary Immunology and Immunopathology, 166(3-4), 58-69. https://doi.org/10.1016/j.vetimm.2015.06.001
Xiao et al. 2014	Xiao, D., Wang, Y., Liu, G., He, J., Qiu, W., Hu, X., Feng, Z., Ran, M., Nyachoti, C. M., Kim, S. W., Tang, Z., & Yin, Y. (2014). Effects of chitosan on intestinal inflammation in weaned pigs challenged by enterotoxigenic Escherichia coli. PLoS ONE, 9(8), 1-7. https://doi.org/10.1371/journal.pone.0104192
Xie et al. 2017	Xie, F., Li, G., Zhou, L., Zhang, Y., Cui, N., Liu, S., & Wang, C. (2017). Attenuated Actinobacillus pleuropneumoniae double-deletion mutant S-8?clpP/apxIIC confers protection against homologous or heterologous strain challenge. BMC Veterinary Research, 13(1), 1-10. https://doi.org/10.1186/s12917-016-0928-9
Xing et al. 2017	Xing, S., Zhang, B. L., Lin, M., Li, J. L., Zhang, L., Gao, F., & Zhou, G. H. (2017). Effects of alanyl-glutamine supplementation on the small intestinal mucosa barrier in weaned piglets challenged with lipopolysaccharide. Canadian Journal of Animal Science, 98(1), 144-155. https://doi.org/10.1139/cjas-2016-0039
Xu et al. 2014	Xu, C., Wang, Y., Sun, R., Qiao, X., Shang, X., & Niu, W. (2014). Modulatory effects of vasoactive intestinal peptide on intestinal mucosal immunity and microbial community of weaned piglets challenged by an enterotoxigenic Escherichia coli (K88). PLoS ONE, 9(8). https://doi.org/10.1371/journal.pone.0104183
Xu et al. 2016	Xu, J., Chen, X., Yu, S., Su, Y., & Zhu, W. (2016). Effects of early intervention with sodium butyrate on gut microbiota and the expression of inflammatory cytokines in neonatal piglets. PLoS ONE, 11(9), 1-20. https://doi.org/10.1371/journal.pone.0162461
Xu et al. 2020A	Xu, D., Tang, B., Yang, Y., Cai, X., Jia, W., Luo, X., Yan, H., Zhang, Z., Lin, J., Liu, M., & Liu, X. (2020A). Vaccination with a DNase II recombinant protein against Trichinella spiralis infection in pigs. Veterinary Parasitology, March, 109069. https://doi.org/10.1016/j.vetpar.2020.109069
Xu et al. 2020B	Xu, X., Hua, H., Wang, L., He, P., Zhang, L., Qin, Q., Yu, C., Wang, X., Zhang, G., & Liu, Y. (2020B). Holly polyphenols alleviate intestinal inflammation and alter microbiota composition in lipopolysaccharide-challenged pigs. British Journal of Nutrition, 123(8), 881-891. https://doi.org/10.1017/S0007114520000082
Xu et al. 2020C	Xu, Y., Lahaye, L., He, Z., Zhang, J., Yang, C., & Piao, X. (2020C). Micro-encapsulated essential oils and organic acids combination improves intestinal barrier function, inflammatory responses and microbiota of weaned piglets challenged with enterotoxigenic Escherichia coli F4 (K88+). Animal Nutrition, 6(3), 269-277. https://doi.org/10.1016/j.aninu.2020.04.004
Xu et al. 2020D	Xu, Y., Mao, H., Yang, C., Du, H., Wang, H., & Tu, J. (2020D). Effects of chitosan nanoparticle supplementation on growth performance, humoral immunity, gut microbiota and immune responses after lipopolysaccharide challenge in weaned pigs. Journal of Animal Physiology and Animal Nutrition, 104(2), 597-605. https://doi.org/10.1111/jpn.13283
Xue et al. 2004	Xue, Q., Zhao, Y. G., Zhou, Y. J., Qiu, H. J., Wang, Y. F., Wu, D. L., Tian, Z. J., & Tong, G. Z. (2004). Immune responses of swine following DNA immunization with plasmids encoding porcine reproductive and respiratory syndrome virus ORFs 5 and 7, and porcine IL-2 and IFN?. Veterinary Immunology and Immunopathology, 102(3), 291-298. https://doi.org/10.1016/j.vetimm.2004.09.021
Xun et al. 2015	Xun, W., Shi, L., Zhou, H., Hou, G., Cao, T., & Zhao, C. (2015). Effects of curcumin on growth performance, jejunal mucosal membrane integrity, morphology and immune status in weaned piglets challenged with enterotoxigenic Escherichia coli. International Immunopharmacology, 27(1), 46-52. https://doi.org/10.1016/j.intimp.2015.04.038
Yan et al. 2019	Yan, Z., Cai, L., Huang, X., Sun, W., Li, S., Wang, P., Yang, Q., Jiang, T., & Gun, S. (2019). Histological and comparative transcriptome analyses provide insights into small intestine health in diarrheal piglets after infection with clostridium perfringens type c. Animals, 9(5). https://doi.org/10.3390/ani9050269
Yang et al. 2013	Yang, X., Xiao, Y.-L., Chen, J.-L., Chen, C., Zhang, H., Wan, X.-P., Lv, X.- Bin, Li, J.-L., Wang, Z.-Z., & Gao, R. (2013). Potentiation of Immunity of Piglets to Mycoplasma Hyopneumoniae Vaccine with Fused Gene for Pig IL-4 and IL-6 Embodied in Chitosan Nanoparticles. Procedia in Vaccinology, 7, 15-22. https://doi.org/10.1016/j.provac.2013.06.004
Yang et al. 2016	Yang, L., Yang, W., Feng, Q., Huang, L., Zhang, G., Liu, F., Jiang, S., & Yang, Z. (2016). Effects of purified zearalenone on selected immunological measurements of blood in post-weaning gilts. Animal Nutrition, 2(3), 142-148. https://doi.org/10.1016/j.aninu.2016.04.008
Yang et al. 2018	Yang, N., Li, J., Yang, Q., Qiao, J., Cui, D., Liu, F., Li, H., & Zhou, S. (2018). Reduced antigen presentation capability and modified inflammatory/immunosuppressive cytokine expression of induced monocyte-derived dendritic cells from peripheral blood of piglets infected with porcine circovirus type 2. Archives of Virology, 163(5), 1231-1239. https://doi.org/10.1007/s00705-018-3735-8
Yang et al. 2019	Yang, J., Tian, G., Chen, D., Zheng, P., Yu, J., Mao, X., & He, J. (2019). Dietary 25-Hydroxyvitamin D3 Supplementation Alleviates Porcine Epidemic Diarrhea Virus Infection by Improving Intestinal Structure and Immune Response in Weaned Pigs. Animals, 9(627), 1-12.
Yao et al. 2017	Yao, M., Gao, W., Tao, H., Yang, J., & Huang, T. (2017). The regulation effects of danofloxacin on pig immune stress induced by LPS. Research in Veterinary Science, 110, 65-71. https://doi.org/10.1016/j.rvsc.2016.11.005
Yi et al. 2014	Yi, D., Hou, Y., Wang, L., Ding, B., Yang, Z., Li, J., Long, M., Liu, Y., & Wu, G. (2014). Dietary N-acetylcysteine supplementation alleviates liver injury in lipopolysaccharide-challenged piglets. British Journal of Nutrition, 111(1), 46-54. https://doi.org/10.1017/S0007114513002171
Yin et al. 2014	Yin, F., Farzan, A., Wang, Q. C., Yu, H., Yin, Y., Hou, Y., Friendship, R., & Gong, J. (2014). Reduction of salmonella enterica Serovar typhimurium DT104 infection in experimentally challenged weaned pigs fed a lactobacillus-fermented feed. Foodborne Pathogens and Disease, 11(8), 628-634. https://doi.org/10.1089/fpd.2013.1676
You et al. 2019	You, L., Lee, A. V., Oh, S. Y., Fisher-Heffernan, R. E., Edwards, M., De Lange, K., & Karrow, N. A. (2019). Effect of lipopolysaccharide-induced immune stimulation and maternal fish oil and microalgae supplementation during late pregnancy on nursery pig hypothalamic-pituitary-adrenal function. Journal of Animal Science, 97(7), 2940-2951. https://doi.org/10.1093/jas/skz166
Yu et al. 2013	Yu, S., Zuo, Z., Cui, H., Li, M., Peng, X., Zhu, L., Zhang, M., Li, X., Xu, Z., Gan, M., Deng, J., Fang, J., Ma, J., Su, S., Wang, Y., Shen, L., Ma, X., Ren, Z., Wu, B., & Hu, Y. (2013). Transcriptional profiling of hilar nodes from pigs after experimental infection with actinobacillus pleuropneumoniae. International Journal of Molecular Sciences, 14(12), 23516-23532. https://doi.org/10.3390/ijms…
Yu et al. 2017	Yu, J., Zhu, Y. H., Yang, G. Y., Zhang, W., Zhou, D., Su, J. H., & Wang, J. F. (2017). Anti-inflammatory capacity of Lactobacillus rhamnosus GG in monophasic variant Salmonella infected piglets is correlated with impeding NLRP6-mediated host inflammatory responses. Veterinary Microbiology, 210(2), 91-100. https://doi.org/10.1016/j.vetmic.2017.08.008
Yuan et al. 2017	Yuan, D., Hussain, T., Tan, B., Liu, Y., Ji, P., & Yin, Y. (2017). The Evaluation of Antioxidant and Anti-Inflammatory Effects of Eucommia ulmoides Flavones Using Diquat-Challenged Piglet Models. Oxidative Medicine and Cellular Longevity, 2017. https://doi.org/10.1155/2017/8140962
Yuan et al. 2018	Yuan, J., Zhu, M., Deng, S., Fan, S., Xu, H., Liao, J., Li, P., Zheng, J., Zhao, M., & Chen, J. (2018). Classical swine fever virus induces pyroptosis in the peripheral lymphoid organs of infected pigs. Virus Research, 250(January), 37-42. https://doi.org/10.1016/j.virusres.2018.04.004
Yugo et al. 2018	Yugo, D. M., Heffron, C. L., Ryu, J., Uh, K., Subramaniam, S., Matzinger, S. R., Overend, C., Cao, D., Kenney, S., Sooryanarain, H., Cecere, T., LeRoith, T., Yuan, L., Jue, N., Clark-Deener, S., Lee, K., & Meng, X. J. (2018). Infection Dynamics of Hepatitis E Virus in Wild-Type and Immunoglobulin Heavy Chain Knockout JH ?/? Gnotobiotic Piglets. 92(21), 1-20.
Zannoni et al. 2012	Zannoni, A., Giunti, M., Bernardini, C., Gentilini, F., Zaniboni, A., Bacci, M. L., & Forni, M. (2012). Procalcitonin gene expression after LPS stimulation in the porcine animal model. Research in Veterinary Science, 93(2), 921-927. https://doi.org/10.1016/j.rvsc.2011.09.011
Zha et al. 2020	Zha, A., Cui, Z., Qi, M., Liao, S., Yin, J., Tan, B., & Liao, P. (2020). Baicalin-copper complex modulates gut microbiota, inflammatory responses, and hormone secretion in don-challenged piglets. Animals, 10(9), 1-15. https://doi.org/10.3390/ani10091535
Zhang et al. 2008	Zhang, X., Alekseev, K., Jung, K., Vlasova, A., Hadya, N., & Saif, L. J. (2008). Cytokine Responses in Porcine Respiratory Coronavirus-Infected Pigs Treated with Corticosteroids as a Model for Severe Acute Respiratory Syndrome. Journal of Virology, 82(9), 4420-4428. https://doi.org/10.1128/jvi.02190-07
Zhang et al. 2010	Zhang, L., Xu, Y. Q., Liu, H. Y., Lai, T., Ma, J. L., Wang, J. F., & Zhu, Y. H. (2010). Evaluation of Lactobacillus rhamnosus GG using an Escherichia coli K88 model of piglet diarrhoea: Effects on diarrhoea incidence, faecal microflora and immune responses. Veterinary Microbiology, 141(1-2), 142-148. https://doi.org/10.1016/j.vetmic.2009.09.003
Zhang et al. 2012	Zhang, H. B., Wan, X. P., Bai, G. M., Gao, L. F., Chen, C., Zhang, H., Lv, X. B., Wang, Z. Z., Li, J. L., & Gao, R. (2012). Improvement Of The Immunity Of Piglets To PRRS Vaccine By A Porcine IL-4 And IL-6 Fusion Gene Encapsulated In Chitosan Nanoparticles. Procedia in Vaccinology, 6, 113-124. https://doi.org/10.1016/j.provac.2012.04.016
Zhang et al. 2013A	Zhang, F., Zeng, X., Yang, F., Huang, Z., Liu, H., Ma, X., & Qiao, S. (2013A). Dietary N-Carbamylglutamate Supplementation Boosts Intestinal Mucosal Immunity in Escherichia coli Challenged Piglets. PLoS ONE, 8(6). https://doi.org/10.1371/journal.pone.0066280
Zhang et al. 2013B	Zhang, L., Liu, J., Bai, J., Wang, X., Li, Y., & Jiang, P. (2013B). Comparative expression of Toll-like receptors and inflammatory cytokines in pigs infected with different virulent porcine reproductive and respiratory syndrome virus isolates. Virology Journal, 10, 1-11. https://doi.org/10.1186/1743-422X-10-135
Zhang et al. 2015	Zhang, B., Yu, C., Lin, M., Fu, Y., Zhang, L., Meng, M., Xing, S., Li, J., Sun, H., Gao, F., & Zhou, G. (2015). Regulation of skeletal muscle protein synthetic and degradative signaling by alanyl-glutamine in piglets challenged with Escherichia coli lipopolysaccharide. Nutrition, 31(5), 749-756. https://doi.org/10.1016/j.nut.2014.11.010
Zhang et al. 2016	Zhang, L., Feng, X., Jin, Y., Ma, J., Cai, H., & Zhang, X. (2016). Immunoprotective mechanisms in swine within the "grey zone" in antibody response after immunization with foot-and-mouth disease vaccine. Virus Research, 220, 39-46. https://doi.org/10.1016/j.virusres.2016.04.008
Zhang et al. 2017	Zhang, H., Zhang, B., Zhang, X., Wang, X., Wu, K., & Guan, Q. (2017). Effects of cathelicidin-derived peptide from reptiles on lipopolysaccharide-induced intestinal inflammation in weaned piglets. Veterinary Immunology and Immunopathology, 192(June), 41-53. https://doi.org/10.1016/j.vetimm.2017.09.005
Zhang et al. 2018	Zhang, L., Wang, X., Chen, S., Wang, S., Tu, Z., Zhang, G., Zhu, H., Li, X., Xiong, J., & Liu, Y. (2018). Medium-chain triglycerides attenuate liver injury in lipopolysaccharide-challenged pigs by inhibiting necroptotic and inflammatory signaling pathways. International Journal of Molecular Sciences, 19(11), 1-14. https://doi.org/10.3390/ijms19113697
Zhang et al. 2019A	Zhang, J., Xu, X., Zhu, H., Wang, Y., Hou, Y., & Liu, Y. (2019A). Dietary fish oil supplementation alters liver gene expressions to protect against LPS-induced liver injury in weanling piglets. Innate Immunity, 25(1), 60-72. https://doi.org/10.1177/1753425918821420
Zhang et al. 2019B	Zhang, Y., Xu, B. Y., Zhao, L., Zhu, L. Y., Batonon-Alavo, D., Jachacz, J., Qi, D. S., Zhang, S. J., Ma, L. B., & Sun, L. H. (2019B). Increased consumption of sulfur amino acids by both sows and piglets enhances the ability of the progeny to adverse effects induced by lipopolysaccharide. Animals, 9(12). https://doi.org/10.3390/ani9121048
Zhang et al. 2020	Zhang, J., Wan, J., Wu, G., Chen, D., Yu, B., Huang, Z., Mao, X., Zheng, P., Yu, J., & He, J. (2020). Low-molecular-weight chitosan relieves enterotoxigenic Escherichia coli-induced growth retardation in weaned pigs. International Immunopharmacology, 78(November 2019), 105798. https://doi.org/10.1016/j.intimp.2019.105798
Zhao et al. 2014	Zhao, Y., Yu, B., Mao, X., He, J., Huang, Z., Zheng, P., Yu, J., Han, G., Liang, X., & Chen, D. (2014). Dietary vitamin D supplementation attenuates immune responses of pigs challenged with rotavirus potentially through the retinoic acid-inducible gene i signalling pathway. British Journal of Nutrition, 112(3), 381-389. https://doi.org/10.1017/S000711451400097X
Zhao et al. 2018	Zhao, X., Tong, W., Song, X., Jia, R., Li, L., Zou, Y., He, C., Liang, X., Lv, C., Jing, B., Lin, J., Yin, L., Ye, G., Yue, G., Wang, Y., & Yin, Z. (2018). Antiviral effect of resveratrol in piglets infected with virulent pseudorabies virus. Viruses, 10(9). https://doi.org/10.3390/v10090457
Zhou et al. 2013	Zhou, T. X., Jung, J. H., Zhang, Z. F., & Kim, I. H. (2013). Effect of dietary ?-glucan on growth performance, fecal microbial shedding and immunological responses after lipopolysaccharide challenge in weaned pigs. Animal Feed Science and Technology, 179(1-4), 85-92. https://doi.org/10.1016/j.anifeedsci.2012.10.008
Zhou et al. 2019	Zhou, Y., Chen, C., Chen, Y., Liu, Z., Zheng, J., Wang, T., Luo, H., Liu, Y., Shan, Y., Fang, W., & Li, X. (2019). Effect of route of inoculation on innate and adaptive immune responses to porcine epidemic diarrhea virus infection in suckling pigs. Veterinary Microbiology, 228(November 2018), 83-92. https://doi.org/10.1016/j.vetmic.2018.11.019
Zhu et al. 2008	Zhu, Y., Magnusson, U., Fossum, C., & Berg, M. (2008). Escherichia coli inoculation of porcine mammary glands affects local mRNA expression of Toll-like receptors and regulatory cytokines. Veterinary Immunology and Immunopathology, 125(1-2), 182-189. https://doi.org/10.1016/j.vetimm.2008.05.002
Zhu et al. 2015	Zhu, C., Wu, Y., Jiang, Z., Zheng, C., Wang, L., Yang, X., Ma, X., Gao, K., & Hu, Y. (2015). Dietary soy isoflavone attenuated growth performance and intestinal barrier functions in weaned piglets challenged with lipopolysaccharide. International Immunopharmacology, 28(1), 288-294. https://doi.org/10.1016/j.intimp.2015.04.054
Zhu et al. 2016	Zhu, H., Liu, Y., Chen, S., Wang, X., Pi, D., Leng, W., Chen, F., Zhang, J., & Kang, P. (2016). Fish oil enhances intestinal barrier function and inhibits corticotropin-releasing hormone/corticotropin-releasing hormone receptor 1 signalling pathway in weaned pigs after lipopolysaccharide challenge. British Journal of Nutrition, 115(11), 1947-1957. https://doi.org/10.1017/S0007114516001100
Zhu et al. 2020	Zhu, R., Bao, C., Liu, B., Xiao, J., Sun, C., Feng, X., Langford, P. R., Li, Y., & Lei, L. (2020). iTRAQ-based quantitative proteomic analysis of peripheral blood serum in piglets infected with Actinobacillus pleuropneumoniae. AMB Express, 10(1). https://doi.org/10.1186/s13568-020-01057-9
Zou et al. 2020	Zou, T., Wei, W., Cao, S., Zhang, H., & Liu, J. (2020). Effects of dietary fat sources during late gestation on colostrum quality and mammary gland inflammation in lipopolysaccharide-challenged sows. Animals, 10(2). https://doi.org/10.3390/ani10020319

## Sheet: S10.IS_Meths
S10. Immune-related stress indicators, measurement methodologies, and number of articles that applied the measurement methodologies.
Indicator	Methodology	Articles
Animal performance	Weight gain	187
Animal performance	Feed intake	165
Animal performance	Feed converstion rate	78
Animal performance	Body condition	3
Animal performance	Water intake	3
Animal performance	Genial organ coheficient	1
Behavior	Activity level	59
Behavior	Sickness	10
Behavior	Sociability test	10
Behavior	Alertness	9
Behavior	Depression	5
Behavior	Human approach test	3
Blood chemistry	Interleukin	398
Blood chemistry	Tumor necrosis factor	301
Blood chemistry	Interferon	227
Blood chemistry	Immunoglobulin	212
Blood chemistry	Cortisol	88
Blood chemistry	Viral RNA	75
Blood chemistry	Hematological cell counts	70
Blood chemistry	Haptoglobin	50
Blood chemistry	Lymphocytes	45
Blood chemistry	Glucose	31
Blood chemistry	Blood urea nitrogen	29
Blood chemistry	C-reactive protein	28
Blood chemistry	Insuline-like growth factor-I (IGF-I)	28
Blood chemistry	Leukocytes	28
Blood chemistry	Albumin	22
Blood chemistry	Prostanglandine	18
Blood chemistry	Toll like receptor	16
Blood chemistry	Growth hormone	15
Blood chemistry	ACTH	13
Blood chemistry	Insuline	13
Blood chemistry	Glutathione	10
Blood chemistry	Peripherial blood leukocytes	9
Blood chemistry	Glucagon	8
Blood chemistry	Myeloperoxidase	7
Blood chemistry	Triglyceride	7
Blood chemistry	Non-esterified fatty acid	6
Blood chemistry	Toll like receptor	5
Blood chemistry	Creatinine	4
Blood chemistry	Leptine	4
Blood chemistry	Acute phase proteins	3
Blood chemistry	Epinephrine	3
Blood chemistry	Neutrophyles	3
Blood chemistry	Norepinephrine	3
Blood chemistry	LPS binding protein	2
Blood chemistry	Monocytes	2
Blood chemistry	Superoxide dismutase	2
Blood chemistry	Corticosteroid-binding globulin	1
Blood chemistry	CRH	1
Blood chemistry	Endotoxin	1
Blood chemistry	Folic acid	1
Blood chemistry	Free aminoacids	1
Blood chemistry	GnRh	1
Blood chemistry	Histamine	1
Blood chemistry	Progesterone	1
Blood chemistry	Prolactine	1
Blood chemistry	Thyroxine	1
Blood chemistry	Triiodothyronine	1
Blood chemistry	Trombocytes	1
Blood chemistry	Vitamin B12	1
Physiology markers	Body temperature	194
Physiology markers	Organs integrity	153
Physiology markers	Diarreha incidence	97
Physiology markers	Resp. rate	69
Physiology markers	Viral load	55
Physiology markers	Fecal bacteria count	49
Physiology markers	Cough presence	37
Physiology markers	Morbility score	35
Physiology markers	Vomiting	17
Physiology markers	Skin lesions	16
Physiology markers	Trembling	9
Physiology markers	Lameness	8
Physiology markers	Skin coloring pattern	7
Physiology markers	Cortisol (Saliva)	5
Physiology markers	Immunoglobulin (Saliva)	5
Physiology markers	Swelling	4
Physiology markers	Digesta Ph	3
Physiology markers	C-reactive protein (Saliva)	2
Physiology markers	IR thermography	2
Physiology markers	Ocular secretion	2
Physiology markers	Haptoglobin (Saliva)	1
Physiology markers	Immunoglobulin (Fecal)	1
Physiology markers	Immunoglobulin (Nasal)	1

[truncated: 1 more sheets: S11.IS_Challenges]
